# Supplementary material for: Aging Reduces Intestinal Stem Cell Activity in Killifish and Intermittent Fasting Reverses Intestinal Gene Expression Patterns
Source: Aging Cell. 2025 Sep 22;24(11):e70229. doi: 10.1111/acel.70229 (PMC12611280; doi:10.1111/acel.70229)
Supplement: Supplementary file 2 — Table S1. Lists of differential gene expression in intestines detected with RNASeq (EdgeR). [file ACEL-24-e70229-s003.xlsx]

## Sheet: content
RNASeq of killifish intestines; edgeR
list of differentially expressed genes (DEGs), pairwise representation, ordered according to pvalue
Three pairwise comparisons: 10W versus 20W AL; 10W vs. 20W IF; 20W AL vs. 20W IF
values:
J	10W	n=5
K	20W AL	n=5
L	20W IF	n=4
abbrev.:	AL..ad libitum feeding
	IF…intermittent fasting
	10W…10 weeks (adult)
	20W…20 weeks (old)

## Sheet: 10W vs 20W AL
	logCPM	log2FoldChange	pvalue	padj	LR	tgw.Disp	gene_name	gene_biotype	J1_normCounts	J5_normCounts	J2_normCounts	J3_normCounts	J4_normCounts	K1_normCounts	K5_normCounts	K2_normCounts	K3_normCounts	K4alt_normCounts	L4_normCounts	L1_normCounts	L2_normCounts	L3_normCounts	J1_rawCounts	J5_rawCounts	J2_rawCounts	J3_rawCounts	J4_rawCounts	K1_rawCounts	K5_rawCounts	K2_rawCounts	K3_rawCounts	K4alt_rawCounts	L4_rawCounts	L1_rawCounts	L2_rawCounts	L3_rawCounts
geneid.107388748.gene.LOC107388748.len.2390.acc.XM_015964430.protein.circadian-associated_transcriptional.proteinid.XP_015819916.1.cdslen.1017_hit_1	4.76398	1.54894	6.02083e-22	9.45151e-18	92.7211	0.0271191	LOC107388748	unknown_likely_coding	14.7521	20.9989	14.477	15.807	12.6193	47.4112	48.5192	45.8723	44.9014	44.451	18.1988	10.8889	19.0202	20.9186	211	314	201	243	173	694	660	609	611	626	251	162	277	338
geneid.107377336.gene.per1.len.5723.acc.XM_015946864.protein.period_circadian_protein_homolog_1.proteinid.XP_015802350.1.cdslen.4143_hit_1	4.33129	1.46402	1.86721e-19	1.46558e-15	81.3748	0.0269945	per1	unknown_likely_coding	9.57835	14.1107	10.5877	14.1807	13.4217	32.45	33.8164	34.0464	35.1274	36.0011	11.6733	7.93144	15.9303	11.2638	137	211	147	218	184	475	460	452	478	507	161	118	232	182
geneid.107385828.gene.LOC107385828.len.6582.acc.XM_015959960.protein.band_4_1-like_protein_1_isoform_X3.proteinid.XP_015815446.1.cdslen.3966_hit_6	5.64524	1.06713	3.70131e-19	1.93677e-15	80.0227	0.0152085	LOC107385828	unknown_likely_coding	38.663	30.4952	26.7933	34.4761	29.6881	68.3159	57.5614	75.2486	66.1395	68.5228	48.361	52.0921	44.1516	58.8567	553	456	372	530	407	1000	783	999	900	965	667	775	643	951
geneid.107373658.gene.LOC107373658.len.3221.acc.XM_015941793.protein.proline_dehydrogenase_1_mitochondrial-like.proteinid.XP_015797279.1.cdslen.1875_hit_1	6.1942	2.3474	2.03847e-16	7.99999e-13	67.5651	0.0875741	LOC107373658	unknown_likely_coding	20.2753	21.5339	55.1711	20.4254	14.5888	131.166	140.779	151.401	132.867	122.205	69.46	57.3349	61.8671	25.9316	290	322	766	314	200	1920	1915	2010	1808	1721	958	853	901	419
geneid.107385234.gene.cish.len.1843.acc.XM_015958989.protein.cytokine-inducible_SH2-containing_protein.proteinid.XP_015814475.1.cdslen.672_hit_1	5.49007	-1.28156	2.98045e-16	9.35741e-13	66.8162	0.0263062	cish	unknown_likely_coding	55.093	40.7272	48.6889	37.8586	58.5739	17.7621	23.598	19.2076	23.1488	15.7638	80.5533	59.3514	84.3892	61.9512	788	609	676	582	803	260	321	255	315	222	1111	883	1229	1001
geneid.107380764.gene.pou2af1.len.1465.acc.XM_015952096.protein.POU_domain_class_2-associating_factor_1_isoform.proteinid.XP_015807582.1.cdslen.894_hit_1	4.40657	1.37051	6.49518e-16	1.69936e-12	65.2808	0.029568	pou2af1	unknown_likely_coding	13.3538	11.302	12.0282	11.9691	8.68031	24.1155	26.465	26.6647	31.8205	39.1254	25.1593	16.199	20.8741	27.1075	191	169	167	184	119	353	360	354	433	551	347	241	304	438
geneid.107394003.gene.rfk.len.1881.acc.XM_015972706.protein.riboflavin_kinase.proteinid.XP_015828192.1.cdslen.510_hit_1	5.6141	0.886518	1.75753e-14	3.94139e-11	58.7864	0.0145094	rfk	unknown_likely_coding	35.7965	41.8641	41.3423	43.0626	35.5966	72.6198	72.4847	82.555	77.6772	61.635	33.0624	25.0042	29.2513	32.3062	512	626	574	662	488	1063	986	1096	1057	868	456	372	426	522
geneid.107376963.gene.LOC107376963.len.942.acc.XM_015946305.protein.uncharacterized_protein_LOC107376963.proteinid.XP_015801791.1.cdslen.699_hit_1	5.19683	0.961461	2.84666e-14	5.58587e-11	57.8377	0.0166465	LOC107376963	unknown_likely_coding	24.2605	22.1358	21.1753	23.808	22.102	44.8835	52.1949	44.2151	36.4502	44.096	49.5936	35.3554	40.7183	51.0586	347	331	294	366	303	657	710	587	496	621	684	526	593	825
geneid.107378129.gene.nox1.len.2428.acc.XM_015948177.protein.NADPH_oxidase_1_isoform_X1.proteinid.XP_015803663.1.cdslen.1698_hit_1	6.20458	1.1425	9.43949e-14	1.64646e-10	55.4804	0.0266195	nox1	unknown_likely_coding	61.8048	38.5203	49.049	49.1121	54.562	121.739	104.463	113.287	114.201	105.802	54.5239	38.4473	49.7134	75.5668	884	576	681	755	748	1782	1421	1504	1554	1490	752	572	724	1221
geneid.107393767.gene.LOC107393767.len.5043.acc.XM_015972366.protein.ataxin-1-like.proteinid.XP_015827852.1.cdslen.2331_hit_1	5.37658	1.31455	7.96847e-13	1.25089e-09	51.2899	0.0374519	LOC107393767	unknown_likely_coding	23.3516	33.5046	16.9259	33.3702	22.6855	53.1498	72.4847	63.3474	69.8874	64.4753	33.2799	24.8026	24.788	43.9414	334	501	235	513	311	778	986	841	951	908	459	369	361	710
geneid.107394437.gene.LOC107394437.len.2232.acc.XM_015973370.protein.uncharacterized_protein_LOC107394437.proteinid.XP_015828856.1.cdslen.828_hit_1	5.53755	-0.865367	1.01129e-12	1.44321e-09	50.8221	0.0157622	LOC107394437	unknown_likely_coding	58.3091	46.5454	52.1461	57.1132	71.0473	28.8976	33.2283	34.5737	28.3665	32.0956	46.5484	53.2348	51.9107	53.8437	834	696	724	878	974	423	452	459	386	452	642	792	756	870
geneid.107375711.gene.LOC107375711.len.2662.acc.XM_015944390.protein.S-adenosylmethionine_synthase_isoform_type-1.proteinid.XP_015799876.1.cdslen.1164_hit_1	7.09293	0.941523	3.10342e-12	4.0598e-09	48.6222	0.0209267	LOC107375711	unknown_likely_coding	82.7094	115.628	72.6011	84.9542	67.473	179.329	182.976	160.892	155.06	138.04	181.191	160.981	176.263	153.3	1183	1729	1008	1306	925	2625	2489	2136	2110	1944	2499	2395	2567	2477
geneid.107383903.gene.LOC107383903.len.906.acc.XM_015956795.protein.chymotrypsin-like_elastase_family_member_3B.proteinid.XP_015812281.1.cdslen.777_hit_5	1.22554	-3.21107	7.84263e-12	8.88059e-09	46.8047	0.159163	LOC107383903	unknown_likely_coding	5.66311	2.47439	1.94467	3.968	1.8236	0.204948	0.882167	0.225972	0.367442	0	3.11773	1.68039	3.08992	5.01303	81	37	27	61	25	3	12	3	5	0	43	25	45	81
geneid.107376679.gene.LOC107376679.len.1987.acc.XM_015945938.protein.protein_yippee-like_3.proteinid.XP_015801424.1.cdslen.360_hit_1	6.47206	-1.0965	7.92001e-12	8.88059e-09	46.7854	0.0291711	LOC107376679	unknown_likely_coding	124.309	79.3144	98.0259	95.3621	131.955	43.1073	44.623	49.1112	49.0167	61.848	104.553	158.293	108.422	93.0815	1778	1186	1361	1466	1809	631	607	652	667	871	1442	2355	1579	1504
geneid.107391432.gene.col20a1.len.6005.acc.XM_015968743.protein.collagen_alpha-1(XX)_chain_isoform_X1.proteinid.XP_015824229.1.cdslen.4683_hit_1	4.85847	0.86393	2.91165e-11	3.04714e-08	44.2354	0.0173639	col20a1	unknown_likely_coding	19.9957	16.4514	19.2307	26.6051	16.923	37.0272	31.8315	36.1555	34.0986	41.6107	32.6274	30.5159	31.3112	30.1401	286	246	267	409	232	542	433	480	464	586	450	454	456	487
geneid.107393799.gene.arrdc3.len.4113.acc.XM_015972411.protein.arrestin_domain-containing_protein_3.proteinid.XP_015827897.1.cdslen.1239_hit_1	8.35953	0.967904	4.70296e-11	4.61419e-08	43.297	0.0253093	arrdc3	unknown_likely_coding	218.065	264.292	263.539	236.324	226.418	351.007	544.077	410.063	449.896	616.705	303.869	228.869	276.445	204.668	3119	3952	3659	3633	3104	5138	7401	5444	6122	8685	4191	3405	4026	3307
geneid.107379398.gene.LOC107379398.len.1177.acc.XM_015950134.protein.apolipoprotein_Eb-like.proteinid.XP_015805620.1.cdslen.768_hit_1	8.78778	0.712229	7.35239e-11	6.78928e-08	42.4229	0.014071	LOC107379398	unknown_likely_coding	347.617	393.83	348.745	451.897	307.385	625.159	595.022	653.435	627.591	535.259	304.087	304.084	326.021	368.179	4972	5889	4842	6947	4214	9151	8094	8675	8540	7538	4194	4524	4748	5949
geneid.107393684.gene.LOC107393684.len.6494.acc.XM_015972229.protein.transient_receptor_potential_cation_channel.proteinid.XP_015827715.1.cdslen.5814_hit_1	7.05543	-1.0698	1.18413e-10	1.03269e-07	41.491	0.031664	LOC107393684	unknown_likely_coding	141.997	135.022	143.258	114.356	162.154	71.2535	60.4284	63.95	69.5935	68.0257	130.509	189.279	283.037	221.873	2031	2019	1989	1758	2223	1043	822	849	947	958	1800	2816	4122	3585
geneid.107372999.gene.mlkl.len.2140.acc.XM_015941187.protein.mixed_lineage_kinase_domain-like_protein.proteinid.XP_015796673.1.cdslen.1422_hit_1	5.06792	-0.96555	1.36452e-10	1.12738e-07	41.2139	0.0241941	mlkl	unknown_likely_coding	33.3494	32.7021	36.7327	45.014	50.623	23.0908	20.5839	17.6258	19.4744	21.1604	45.7508	31.9274	44.2889	44.5603	477	489	510	692	694	338	280	234	265	298	631	475	645	720
geneid.107395201.gene.LOC107395201.len.2826.acc.XM_015974522.protein.nuclear_receptor_subfamily_1_group_D_member.proteinid.XP_015830008.1.cdslen.1812_hit_1	3.98405	1.58112	1.59047e-10	1.24836e-07	40.9144	0.0653684	LOC107395201	unknown_likely_coding	5.52328	9.22882	9.93944	9.23698	9.19092	16.2592	38.6683	32.6906	20.3563	22.4385	9.13566	7.86423	18.1962	11.5114	79	138	138	142	126	238	526	434	277	316	126	117	265	186
geneid.107377268.gene.ptgr1.len.1796.acc.XM_015946778.protein.prostaglandin_reductase_1.proteinid.XP_015802264.1.cdslen.990_hit_1	4.47329	-0.755186	2.15347e-10	1.60977e-07	40.3222	0.01361	ptgr1	unknown_likely_coding	26.7075	31.0971	26.5052	31.4838	27.7187	20.4948	18.1579	14.8388	15.506	16.2608	21.8241	20.3663	19.7068	18.2573	382	465	368	484	380	300	247	197	211	229	301	303	287	295
geneid.107387506.gene.LOC107387506.len.1041.acc.XM_015962515.protein.microfibril-associated_glycoprotein_4-like.proteinid.XP_015818001.1.cdslen.777_hit_1	3.44306	-1.96152	2.52682e-10	1.803e-07	40.0099	0.0989378	LOC107387506	unknown_likely_coding	18.4575	16.3176	10.7317	20.8808	13.3487	3.82569	8.4541	2.78699	3.30698	2.13024	10.8033	6.65435	13.5957	18.6287	264	244	149	321	183	56	115	37	45	30	149	99	198	301
geneid.107383282.gene.LOC107383282.len.4534.acc.XM_015955811.protein.insulin-like_growth_factor_2_mRNA-binding.proteinid.XP_015811297.1.cdslen.1881_hit_6	1.21258	-1.67318	2.76822e-10	1.82729e-07	39.8317	0.0488502	LOC107383282	unknown_likely_coding	3.91524	4.88191	2.80897	3.77285	4.23074	1.02474	1.61731	1.28051	0.88186	1.34915	1.81263	1.07545	0.823979	0.990228	56	73	39	58	58	15	22	17	12	19	25	16	12	16
geneid.107385582.gene.per3.len.4935.acc.XM_015959553.protein.period_circadian_protein_homolog_3_isoform_X2.proteinid.XP_015815039.1.cdslen.3642_hit_1	7.03037	0.850598	2.79367e-10	1.82729e-07	39.8138	0.0210252	per3	unknown_likely_coding	93.3364	121.981	98.9623	115.202	97.8906	184.521	215.028	180.024	184.162	190.728	69.3875	74.3405	92.6977	109.358	1335	1824	1374	1771	1342	2701	2925	2390	2506	2686	957	1106	1350	1767
geneid.107375971.gene.LOC107375971.len.1951.acc.XM_015944823.protein.deleted_in_malignant_brain_tumors_1.proteinid.XP_015800309.1.cdslen.1749_hit_1	11.3646	0.53689	3.37799e-10	2.12111e-07	39.4429	0.00869896	LOC107375971	unknown_likely_coding	2082.98	1881.88	1984.72	1920.25	2302.69	2564.99	3212.78	3147.71	2955.92	2937.25	3502.15	2798.39	3010.13	2628.5	29793	28140	27556	29520	31568	37546	43703	41789	40223	41365	48302	41633	43838	42471
geneid.107382594.gene.LOC107382594.len.1333.acc.XM_015954799.protein.ADP-ribosyl_cyclase/cyclic_ADP-ribose_hydrolase.proteinid.XP_015810285.1.cdslen.819_hit_1	4.24896	1.50206	3.91331e-10	2.36274e-07	39.1556	0.0623164	LOC107382594	unknown_likely_coding	10.2076	8.62694	6.48224	11.5788	14.6617	35.9342	23.3039	25.4595	29.1014	32.4507	12.5434	11.2922	28.7706	13.7394	146	129	90	178	201	526	317	338	396	457	173	168	419	222
geneid.107395029.gene.LOC107395029.len.796.acc.XM_015974290.protein.nuclear_protein_1-like.proteinid.XP_015829776.1.cdslen.228_hit_1	8.36619	-0.65735	4.29146e-10	2.49509e-07	38.9756	0.0129552	LOC107395029	unknown_likely_coding	365.166	356.313	308.555	348.794	417.53	232.752	221.35	208.195	238.396	240.93	428.071	401.882	453.875	392.935	5223	5328	4284	5362	5724	3407	3011	2764	3244	3393	5904	5979	6610	6349
geneid.107396065.gene.LOC107396065.len.2167.acc.XM_015975589.protein.sodium-dependent_phosphate_transport_protein.proteinid.XP_015831075.1.cdslen.1926_hit_1	7.67133	-1.3768	5.53774e-10	3.1047e-07	38.4779	0.0566109	LOC107396065	unknown_likely_coding	148.36	327.356	267.789	233.396	297.976	96.5987	77.8512	101.386	100.385	118.015	259.061	141.758	307.894	360.814	2122	4895	3718	3588	4085	1414	1059	1346	1366	1662	3573	2109	4484	5830
geneid.107387930.gene.LOC107387930.len.3010.acc.XM_015963203.protein.parathyroid_hormone/parathyroid_hormone-related.proteinid.XP_015818689.1.cdslen.1725_hit_1	6.00351	1.10973	5.75838e-10	3.11707e-07	38.4016	0.0366202	LOC107387930	unknown_likely_coding	35.0973	65.9393	39.1816	57.1782	42.4533	69.204	131.075	114.568	114.862	90.1802	32.9899	30.4487	38.1777	35.4625	502	986	544	879	582	1013	1783	1521	1563	1270	455	453	556	573
geneid.107388351.gene.cftr.len.5647.acc.XM_015963824.protein.cystic_fibrosis_transmembrane_conductance.proteinid.XP_015819310.1.cdslen.4509_hit_1	7.96658	-0.998109	5.98686e-10	3.13272e-07	38.3257	0.0302675	cftr	unknown_likely_coding	259.734	306.691	305.242	263.319	289.514	136.154	176.948	116.3	156.53	130.371	285.598	232.297	418.17	413.544	3715	4586	4238	4048	3969	1993	2407	1544	2130	1836	3939	3456	6090	6682
geneid.107390047.gene.LOC107390047.len.1467.acc.XM_015966532.protein.retinol_dehydrogenase_7-like_isoform_X1.proteinid.XP_015822018.1.cdslen.1011_hit_1	5.94122	0.750895	6.35829e-10	3.16407e-07	38.2083	0.0164796	LOC107390047	unknown_likely_coding	50.3388	61.3917	47.5365	54.7714	43.1098	80.1345	81.2329	100.557	87.7451	84.4286	46.4759	35.1538	46.2802	39.7329	720	918	660	842	591	1173	1105	1335	1194	1189	641	523	674	642
geneid.107377981.gene.chac1.len.1317.acc.XM_015947963.protein.glutathione-specific.proteinid.XP_015803449.1.cdslen.591_hit_1	6.58002	0.83661	6.44989e-10	3.16407e-07	38.1803	0.0209727	chac1	unknown_likely_coding	70.8238	69.6843	73.3934	75.0017	63.2423	92.4314	176.948	117.204	127.208	117.305	88.4564	94.7068	88.6465	83.6124	1013	1042	1019	1153	867	1353	2407	1556	1731	1652	1220	1409	1291	1351
geneid.107387822.gene.LOC107387822.len.2916.acc.XM_015963022.protein.acyl-CoA_desaturase-like.proteinid.XP_015818508.1.cdslen.1005_hit_1	5.01095	-1.81236	7.85125e-10	3.73481e-07	37.7968	0.0954932	LOC107387822	unknown_likely_coding	62.7137	58.048	21.5355	64.7239	38.3685	19.0601	16.3201	7.75836	14.0363	12.3554	20.3015	48.2608	20.1188	46.3551	897	868	299	995	526	279	222	103	191	174	280	718	293	749
geneid.107396642.gene.LOC107396642.len.3126.acc.XM_015976437.protein.ubiquitin_carboxyl-terminal_hydrolase_2-like.proteinid.XP_015831923.1.cdslen.1737_hit_1	4.16109	1.01533	1.13247e-09	5.22869e-07	37.0823	0.0289623	LOC107396642	unknown_likely_coding	12.5847	14.2445	13.7568	15.5468	8.8262	24.1838	23.0834	32.5399	31.6735	20.2373	14.8636	10.9561	14.763	11.6971	180	213	191	239	121	354	314	432	431	285	205	163	215	189
geneid.107396071.gene.LOC107396071.len.1061.acc.XM_015975600.protein.high_choriolytic_enzyme_1-like.proteinid.XP_015831086.1.cdslen.912_1	5.24682	-2.959	1.16936e-09	5.24476e-07	37.0198	0.241443	geneid.107396071.gene.LOC107396071.len.1061.acc.XM_015975600.protein.high_choriolytic_enzyme_1-like.proteinid.XP_015831086.1.cdslen.912_1	protein_coding	113.402	45.8766	31.9791	60.1054	32.0223	4.44053	17.2758	6.40253	7.42233	0.781089	47.4184	27.5584	59.4639	76.8046	1622	686	444	924	439	65	235	85	101	11	654	410	866	1241
geneid.107387680.gene.LOC107387680.len.6155.acc.XM_015962790.protein.collagen_alpha-1(I)_chain-like.proteinid.XP_015818276.1.cdslen.4362_hit_1	7.48353	-1.05756	1.29801e-09	5.66005e-07	36.8163	0.0352466	LOC107387680	unknown_likely_coding	329.299	263.155	168.538	194.172	169.011	124.813	122.254	107.939	107.293	77.8958	191.486	184.709	262.369	203.616	4710	3935	2340	2985	2317	1827	1663	1433	1460	1097	2641	2748	3821	3290
geneid.107377789.gene.tnmd.len.1121.acc.XM_015947638.protein.tenomodulin.proteinid.XP_015803124.1.cdslen.966_hit_1	4.08902	1.94864	1.46625e-09	6.22088e-07	36.5787	0.109601	tnmd	unknown_likely_coding	8.66945	1.60501	8.64299	3.64275	3.86602	24.5254	16.3201	18.0777	16.8288	26.273	19.5764	29.6421	18.1962	40.0424	124	24	120	56	53	359	222	240	229	370	270	441	265	647
geneid.107375955.gene.slc16a9.len.3765.acc.XM_015944803.protein.monocarboxylate_transporter_9.proteinid.XP_015800289.1.cdslen.1494_hit_1	4.57335	1.27587	1.76575e-09	7.2944e-07	36.2164	0.0494926	slc16a9	unknown_likely_coding	15.1016	23.0052	19.5188	11.3186	9.77447	37.2322	44.2554	38.4152	36.6707	35.291	14.5736	9.34297	20.2562	16.8339	216	344	271	174	134	545	602	510	499	497	201	139	295	272
geneid.107383245.gene.LOC107383245.len.2766.acc.XM_015955760.protein.nuclear_receptor_subfamily_1_group_D_member.proteinid.XP_015811246.1.cdslen.1692_hit_1	6.8347	0.673997	2.00127e-09	8.05537e-07	35.9725	0.0144527	LOC107383245	unknown_likely_coding	87.8132	112.15	88.0865	100.111	90.4503	150.773	152.468	158.256	146.756	158.135	76.4205	88.9935	86.0372	99.456	1256	1677	1223	1539	1240	2207	2074	2101	1997	2227	1054	1324	1253	1607
geneid.107391613.gene.LOC107391613.len.6312.acc.XM_015968981.protein.collagen_alpha-1(I)_chain-like.proteinid.XP_015824467.1.cdslen.4344_hit_1	7.2739	-1.08016	2.47346e-09	9.70708e-07	35.5598	0.0380032	LOC107391613	unknown_likely_coding	296.23	232.259	135.119	178.235	147.055	110.877	100.273	94.0043	95.9023	66.2505	157.771	163.737	214.578	175.704	4237	3473	1876	2740	2016	1623	1364	1248	1305	933	2176	2436	3125	2839
geneid.107390706.gene.LOC107390706.len.979.acc.XM_015967567.protein.chymotrypsin-C-like.proteinid.XP_015823053.1.cdslen.807_hit_1	6.44539	-3.02068	3.56556e-09	1.36518e-06	34.8476	0.268236	LOC107390706	unknown_likely_coding	226.315	119.774	73.6815	158.85	99.7142	9.22264	45.064	12.1272	15.5795	1.63319	96.577	56.5283	137.193	168.277	3237	1791	1023	2442	1367	135	613	161	212	23	1332	841	1998	2719
geneid.107389245.gene.cetp.len.2159.acc.XM_015965291.protein.cholesteryl_ester_transfer_protein.proteinid.XP_015820777.1.cdslen.1506_hit_1	1.93794	-1.54628	3.70442e-09	1.37687e-06	34.7732	0.0529619	cetp	unknown_likely_coding	4.1949	4.21316	4.53757	3.31751	6.492	1.77621	1.76433	1.05453	1.76372	1.42016	5.43789	4.43623	7.00383	4.08469	60	63	63	51	89	26	24	14	24	20	75	66	102	66
geneid.107386262.gene.LOC107386262.len.667.acc.XM_015960557.protein.selenoprotein_M-like.proteinid.XP_015816043.1.cdslen.405_hit_1	2.7714	-2.53631	3.77153e-09	1.37687e-06	34.7382	0.177275	LOC107386262	unknown_likely_coding	13.9131	7.15568	4.82567	8.00105	5.10607	1.09305	3.23461	0.828563	1.2493	0.284032	11.5283	5.37725	10.0937	20.3616	199	107	67	123	70	16	44	11	17	4	159	80	147	329
geneid.107388949.gene.LOC107388949.len.4796.acc.XM_015964769.protein.aryl_hydrocarbon_receptor_nuclear.proteinid.XP_015820255.1.cdslen.1917_hit_1	4.87111	-0.924876	4.06954e-09	1.42668e-06	34.5902	0.026595	LOC107388949	unknown_likely_coding	42.2286	30.629	37.2369	36.5576	40.0462	13.4582	21.9807	26.514	15.0651	21.7995	36.6877	29.7093	27.1913	28.9642	604	458	517	562	549	197	299	352	205	307	506	442	396	468
geneid.107381376.gene.aqp9.len.1483.acc.XM_015953000.protein.aquaporin-9.proteinid.XP_015808486.1.cdslen.867_hit_1	1.18977	-2.20143	4.08973e-09	1.42668e-06	34.5805	0.10031	aqp9	unknown_likely_coding	1.8877	2.87565	1.22442	2.60197	4.74135	0.888106	0.36757	0.37662	0.587907	0.639073	2.39267	3.62964	4.32589	3.15635	27	43	17	40	65	13	5	5	8	9	33	54	63	51
geneid.107381148.gene.LOC107381148.len.1335.acc.XM_015952703.protein.C3a_anaphylatoxin_chemotactic_receptor-like.proteinid.XP_015808189.1.cdslen.1047_hit_1	3.66188	1.07054	5.34242e-09	1.82316e-06	34.0605	0.0331786	LOC107381148	unknown_likely_coding	8.04022	9.5632	6.48224	8.00105	5.54373	14.4147	16.9817	17.0985	15.947	14.9117	17.2562	18.9548	13.5957	8.97394	115	143	90	123	76	211	231	227	217	210	238	282	198	145
geneid.107390080.gene.dapl1.len.974.acc.XM_015966605.protein.death-associated_protein-like_1.proteinid.XP_015822091.1.cdslen.345_hit_1	7.10515	-0.676544	7.05766e-09	2.35726e-06	33.5189	0.0156441	dapl1	unknown_likely_coding	138.991	142.846	146.859	141.547	164.269	83.4137	96.5973	87.3004	92.3014	101.613	182.641	215.561	181.481	149.524	1988	2136	2039	2176	2252	1221	1314	1159	1256	1431	2519	3207	2643	2416
geneid.107395671.gene.LOC107395671.len.596.acc.XM_015975095.protein.perforin-1-like.proteinid.XP_015830581.1.cdslen.387_hit_1	3.56779	-2.72116	7.27892e-09	2.38051e-06	33.4588	0.224347	LOC107395671	unknown_likely_coding	31.3219	17.4545	9.50729	23.808	12.6922	1.22969	7.57193	2.56101	2.4986	0.497056	12.3259	5.98219	19.2949	17.329	448	261	132	366	174	18	103	34	34	7	170	89	281	280
geneid.107395879.gene.polm.len.3686.acc.XM_015975359.protein.DNA-directed_DNA/RNA_polymerase_mu.proteinid.XP_015830845.1.cdslen.1542_hit_1	4.93607	0.633461	7.59091e-09	2.43188e-06	33.3772	0.0122398	polm	unknown_likely_coding	26.7774	28.3552	28.738	25.6294	25.6033	39.0084	40.6532	45.0437	40.5656	45.0901	21.1715	22.8533	19.5008	17.9479	383	424	399	394	351	571	553	598	552	635	292	340	284	290
geneid.107383811.gene.LOC107383811.len.2059.acc.XM_015956621.protein.uncharacterized_protein_LOC107383811.proteinid.XP_015812107.1.cdslen.1653_hit_1	1.27261	1.90286	7.87351e-09	2.45433e-06	33.3061	0.0808573	LOC107383811	unknown_likely_coding	0.699149	0.401253	1.00835	0.975738	1.09416	2.80095	3.08758	2.10907	3.16	4.54452	3.69777	1.47874	3.43325	3.40391	10	6	14	15	15	41	42	28	43	64	51	22	50	55
geneid.107392236.gene.znf503.len.2782.acc.XM_015969914.protein.zinc_finger_protein_503.proteinid.XP_015825400.1.cdslen.1671_hit_1	2.04862	-1.30421	7.97368e-09	2.45433e-06	33.2815	0.0426806	znf503	unknown_likely_coding	5.80294	7.62381	5.61795	7.8059	5.90845	1.91284	2.05839	3.38958	3.52744	2.41427	2.61019	2.62141	2.81526	1.79479	83	114	78	120	81	28	28	45	48	34	36	39	41	29
geneid.107378075.gene.LOC107378075.len.2650.acc.XM_015948092.protein.heat_shock_protein_HSP_90-alpha.proteinid.XP_015803578.1.cdslen.2187_hit_1	3.7549	1.44563	9.32313e-09	2.81451e-06	32.9775	0.0682919	LOC107378075	unknown_likely_coding	6.36226	6.75443	7.70667	13.9856	8.09676	19.675	21.8336	44.2151	14.6977	17.468	7.39554	6.78878	6.31718	7.05538	91	101	107	215	111	288	297	587	200	246	102	101	92	114
geneid.107386274.gene.LOC107386274.len.6583.acc.XM_015960575.protein.potassium_channel_subfamily_T_member_1-like.proteinid.XP_015816061.1.cdslen.3693_hit_1	4.08854	0.879229	9.63245e-09	2.85302e-06	32.9141	0.0231873	LOC107386274	unknown_likely_coding	8.11013	12.3051	12.0282	11.904	11.5251	20.2898	25.4358	16.5713	21.973	19.0302	18.1988	19.627	16.8229	22.2801	116	184	167	183	158	297	346	220	299	268	251	292	245	360
geneid.107385848.gene.LOC107385848.len.2785.acc.XM_015959993.protein.poly_[ADP-ribose]_polymerase_12-like.proteinid.XP_015815479.1.cdslen.1044_hit_1	6.28503	-1.42768	1.02142e-08	2.9693e-06	32.8001	0.0706614	LOC107385848	unknown_likely_coding	83.4085	59.7198	123.811	106.486	140.636	41.741	48.5192	22.4465	38.2874	41.0427	71.0551	162.595	70.2442	78.4137	1193	893	1719	1637	1928	611	660	298	521	578	980	2419	1023	1267
geneid.107378564.gene.LOC107378564.len.1440.acc.XM_015948855.protein.ADP-ribosylation_factor-like_protein_5B_isoform.proteinid.XP_015804341.1.cdslen.498_hit_1	4.83527	0.718775	1.07672e-08	3.03812e-06	32.6976	0.0165036	LOC107378564	unknown_likely_coding	21.8834	21.8014	27.2975	23.6129	25.1656	42.3558	40.3591	43.3113	35.4949	36.6402	21.1715	19.963	23.7581	15.3485	313	326	379	363	345	620	549	575	483	516	292	297	346	248
geneid.107389081.gene.LOC107389081.len.2816.acc.XM_015964968.protein.thromboxane-A_synthase-like.proteinid.XP_015820454.1.cdslen.1689_hit_1	3.20393	-1.9531	1.0838e-08	3.03812e-06	32.6848	0.121103	LOC107389081	unknown_likely_coding	11.3961	7.82444	9.57932	17.3031	25.6762	3.48411	5.58706	2.56101	4.26233	2.69831	7.97558	3.69686	11.5357	12.9349	163	117	133	266	352	51	76	34	58	38	110	55	168	209
geneid.107387412.gene.bcl6.len.3842.acc.XM_015962367.protein.B-cell_lymphoma_6_protein_isoform_X1.proteinid.XP_015817853.1.cdslen.2229_hit_1	3.42852	1.20607	1.23758e-08	3.40834e-06	32.427	0.046179	bcl6	unknown_likely_coding	5.87286	6.5538	8.28287	8.91174	7.14849	10.1791	19.7017	12.7297	23.2958	19.0302	7.75806	6.04941	7.34715	6.06515	84	98	115	137	98	149	268	169	317	268	107	90	107	98
geneid.107380371.gene.LOC107380371.len.1586.acc.XM_015951621.protein.uncharacterized_protein_LOC107380371_isoform_X3.proteinid.XP_015807107.1.cdslen.969_hit_1	5.4192	0.658578	1.29507e-08	3.50517e-06	32.3387	0.0142833	LOC107380371	unknown_likely_coding	33.5592	34.3071	28.2338	36.4275	32.7518	49.0508	50.2835	55.3631	54.5284	52.2619	44.3007	35.5571	40.169	50.3779	480	513	392	560	449	718	684	735	742	736	611	529	585	814
geneid.107391206.gene.LOC107391206.len.2938.acc.XM_015968359.protein.glutaminase_kidney_isoform_mitochondrial-like.proteinid.XP_015823845.1.cdslen.1785_hit_1	0.50026	2.00005	1.31976e-08	3.51147e-06	32.302	0.0730354	LOC107391206	unknown_likely_coding	0.489405	0.735631	0.43215	0.390295	0.437663	1.7079	3.30813	2.03375	1.69023	1.42016	1.74013	1.41153	1.3733	0.86645	7	11	6	6	6	25	45	27	23	20	24	21	20	14
geneid.107387295.gene.LOC107387295.len.2726.acc.XM_015962185.protein.growth_factor_receptor-bound_protein_7-like.proteinid.XP_015817671.1.cdslen.1575_hit_1	6.75902	-0.843835	1.49716e-08	3.91707e-06	32.057	0.0255423	LOC107387295	unknown_likely_coding	104.733	103.858	121.938	133.871	154.422	63.8753	69.2501	62.0669	70.9163	79.8131	113.833	168.51	155.801	109.73	1498	1553	1693	2058	2117	935	942	824	965	1124	1570	2507	2269	1773
geneid.107391011.gene.LOC107391011.len.3421.acc.XM_015968033.protein.solute_carrier_family_26_member_6-like.proteinid.XP_015823519.1.cdslen.2322_hit_1	3.03036	1.3233	1.88865e-08	4.86033e-06	31.6058	0.0509281	LOC107391011	unknown_likely_coding	2.93643	3.74503	1.7286	4.48839	3.13658	12.0236	7.57193	6.77915	7.20186	6.74577	13.5585	15.8629	9.88775	16.5863	42	56	24	69	43	176	103	90	98	95	187	236	144	268
geneid.107382342.gene.LOC107382342.len.728.acc.XM_015954459.protein.GTPase_IMAP_family_member_7-like.proteinid.XP_015809945.1.cdslen.573_hit_1	-0.408972	-3.20085	2.56484e-08	6.49402e-06	31.0116	0.125726	LOC107382342	unknown_likely_coding	0.629234	0.735631	0.43215	1.36603	1.1671	0.0683159	0.0735139	0.0753239	0.146977	0.0710081	0.435031	1.41153	0.961309	0.86645	9	11	6	21	16	1	1	1	2	1	6	21	14	14
geneid.107396105.gene.LOC107396105.len.3136.acc.XM_015975664.protein.group_3_secretory_phospholipase_A2-like_isoform.proteinid.XP_015831150.1.cdslen.1602_hit_1	3.653	-2.16633	2.70173e-08	6.73201e-06	30.9107	0.159023	LOC107396105	unknown_likely_coding	6.572	22.0689	7.56262	20.5555	30.1258	3.27916	3.1611	3.4649	4.11535	5.39661	8.70063	10.0823	15.6556	31.8111	94	330	105	316	413	48	43	46	56	76	120	150	228	514
geneid.107393374.gene.LOC107393374.len.1043.acc.XM_015971676.protein.elastase-1-like.proteinid.XP_015827162.1.cdslen.834_hit_8	5.49807	-2.4838	2.76753e-08	6.78822e-06	30.864	0.212559	LOC107393374	unknown_likely_coding	118.646	49.7554	31.4749	69.9279	39.6085	7.10485	26.0974	10.3194	9.70047	1.98823	56.6991	33.2045	74.0895	103.355	1697	744	437	1075	543	104	355	137	132	28	782	494	1079	1670
geneid.107394154.gene.cdo1.len.1614.acc.XM_015972943.protein.cysteine_dioxygenase_type_1.proteinid.XP_015828429.1.cdslen.606_hit_1	8.79351	0.92316	3.55951e-08	8.59649e-06	30.3757	0.0329712	cdo1	unknown_likely_coding	337.829	366.812	410.326	203.539	190.456	565.997	585.244	536.08	565.42	620.61	473.097	437.305	494.319	421.095	4832	5485	5697	3129	2611	8285	7961	7117	7694	8740	6525	6506	7199	6804
geneid.107394030.gene.naa35.len.2601.acc.XM_015972747.protein.N-alpha-acetyltransferase_35_NatC_auxiliary.proteinid.XP_015828233.1.cdslen.2175_hit_1	5.46439	-0.646563	4.11996e-08	9.75967e-06	30.0922	0.0148195	naa35	unknown_likely_coding	42.4384	58.1817	51.93	51.9093	51.0607	29.6491	36.6834	34.1971	28.6605	34.936	54.3789	49.4707	49.7134	42.6417	607	870	721	798	700	434	499	454	390	492	750	736	724	689
geneid.107395028.gene.sgf29.len.1543.acc.XM_015974289.protein.SAGA-associated_factor_29.proteinid.XP_015829775.1.cdslen.873_hit_1	5.49315	-0.77506	4.19969e-08	9.75967e-06	30.055	0.0220869	sgf29	unknown_likely_coding	71.1734	55.0386	50.4895	47.0956	59.0116	32.7916	29.8467	37.0594	31.747	34.1549	41.908	60.0236	44.8382	33.8534	1018	823	701	724	809	480	406	492	432	481	578	893	653	547
geneid.107387804.gene.LOC107387804.len.2612.acc.XM_015962994.protein.disintegrin_and_metalloproteinase.proteinid.XP_015818480.1.cdslen.2460_hit_1	3.70061	-1.3345	4.22766e-08	9.75967e-06	30.0421	0.0585799	LOC107387804	unknown_likely_coding	7.83047	13.2414	5.11377	13.4001	14.5888	4.23558	3.30813	4.21814	4.48279	5.2546	21.244	22.5172	33.9892	25.8078	112	198	71	206	200	62	45	56	61	74	293	335	495	417
geneid.107388805.gene.gna12.len.4896.acc.XM_015964518.protein.guanine_nucleotide-binding_protein_subunit.proteinid.XP_015820004.1.cdslen.1158_hit_1	4.47471	-0.6684	4.90962e-08	1.11697e-05	29.7521	0.0143976	gna12	unknown_likely_coding	27.3367	23.6739	25.2087	23.4177	28.521	15.1661	14.8498	17.8518	16.3879	16.6159	25.5218	22.0467	29.1139	23.3323	391	354	350	360	391	222	202	237	223	234	352	328	424	377
geneid.107377990.gene.csgr04h6orf58.len.1161.acc.XM_015947975.protein.protein_LEG1_homolog.proteinid.XP_015803461.1.cdslen.1074_hit_1	-0.128741	-3.15363	6.1118e-08	1.37061e-05	29.3276	0.218177	csgr04h6orf58	unknown_likely_coding	3.07626	1.53814	0.648224	1.43108	0.729438	0.204948	0.36757	0.0753239	0	0.142016	0.290021	0.537725	0.41199	1.23779	44	23	9	22	10	3	5	1	0	2	4	8	6	20
geneid.107379149.gene.LOC107379149.len.3691.acc.XM_015949754.protein.progestin_and_adipoQ_receptor_family_member.proteinid.XP_015805240.1.cdslen.1284_hit_1	4.76629	1.00897	6.52829e-08	1.44339e-05	29.1999	0.0386687	LOC107379149	unknown_likely_coding	17.5487	23.6739	17.286	25.2391	18.9654	39.0767	37.7862	42.8593	47.8409	39.5515	14.5736	10.1496	25.406	19	251	354	240	388	260	572	514	569	651	557	201	151	370	307
geneid.107396017.gene.amd1.len.2747.acc.XM_015975519.protein.S-adenosylmethionine_decarboxylase_proenzyme.proteinid.XP_015831005.1.cdslen.1011_hit_1	5.3035	0.877208	7.0637e-08	1.54008e-05	29.0472	0.0296798	amd1	unknown_likely_coding	26.2181	37.9184	28.1618	33.1751	29.1775	56.6339	61.3106	61.4643	55.0428	51.0548	36.6152	19.022	21.0115	34.658	375	567	391	510	400	829	834	816	749	719	505	283	306	560
geneid.107388658.gene.sigirr.len.2520.acc.XM_015964274.protein.single_Ig_IL-1-related_receptor_isoform_X2.proteinid.XP_015819760.1.cdslen.1533_hit_1	6.34748	0.656581	7.21093e-08	1.54123e-05	29.0072	0.0168443	sigirr	unknown_likely_coding	68.5166	67.9455	68.2076	63.2278	58.9386	115.317	77.1161	120.895	103.692	99.7663	63.9496	77.0291	76.0808	77.4235	980	1016	947	972	808	1688	1049	1605	1411	1405	882	1146	1108	1251
geneid.107396627.gene.LOC107396627.len.1564.acc.XM_015976397.protein.allantoinase_mitochondrial-like.proteinid.XP_015831883.1.cdslen.1401_hit_1	5.90999	-0.725889	7.26531e-08	1.54123e-05	28.9927	0.0202147	LOC107396627	unknown_likely_coding	51.2477	76.1712	73.6095	58.6093	67.2542	42.0143	35.6543	33.2932	44.387	43.1019	79.6108	74.8782	81.7113	76.4332	733	1139	1022	901	922	615	485	442	604	607	1098	1114	1190	1235
geneid.107385061.gene.LOC107385061.len.5281.acc.XM_015958663.protein.MTSS1-like_protein_isoform_X2.proteinid.XP_015814149.1.cdslen.2463_hit_1	5.80106	-0.625983	8.25875e-08	1.72861e-05	28.7444	0.0148865	LOC107385061	unknown_likely_coding	63.9722	55.5736	69.288	62.9676	71.412	40.0331	38.5213	42.6333	41.5944	47.2914	52.4938	67.8206	65.3004	58.8567	915	831	962	968	979	586	524	566	566	666	724	1009	951	951
geneid.107385000.gene.LOC107385000.len.3007.acc.XM_015958560.protein.adiponectin_receptor_protein_2-like.proteinid.XP_015814046.1.cdslen.1128_hit_1	7.08104	-0.621764	8.48817e-08	1.75325e-05	28.6914	0.0154771	LOC107385000	unknown_likely_coding	128.294	160.367	141.241	155.142	166.75	101.586	89.0254	93.4017	103.325	102.891	158.134	149.488	179.284	161.964	1835	2398	1961	2385	2286	1487	1211	1240	1406	1449	2181	2224	2611	2617
geneid.107377929.gene.LOC107377929.len.2518.acc.XM_015947887.protein.Krueppel-like_factor_11.proteinid.XP_015803373.1.cdslen.1425_hit_1	4.08791	-2.00999	9.15748e-08	1.86694e-05	28.5444	0.152995	LOC107377929	unknown_likely_coding	24.4003	36.9153	12.2442	34.8664	35.3778	10.2474	3.08758	8.58693	7.20186	6.60375	6.45297	5.51168	18.7455	24.8176	349	552	170	536	485	150	42	114	98	93	89	82	273	401
geneid.107388065.gene.LOC107388065.len.6509.acc.XM_015963420.protein.period_circadian_protein_homolog_2-like.proteinid.XP_015818906.1.cdslen.4446_hit_1	6.30299	0.682419	1.04815e-07	2.10946e-05	28.283	0.0187648	LOC107388065	unknown_likely_coding	68.7963	78.445	61.8694	67.2609	56.2397	109.784	102.405	108.316	115.45	98.9852	72.4327	45.3033	51.9794	66.531	984	1173	859	1034	771	1607	1393	1438	1571	1394	999	674	757	1075
geneid.107379564.gene.dbp.len.2492.acc.XM_015950359.protein.D_site-binding_protein.proteinid.XP_015805845.1.cdslen.1125_hit_1	4.96258	1.77618	1.10795e-07	2.20159e-05	28.1756	0.124373	dbp	unknown_likely_coding	8.8792	16.5851	29.4582	12.6846	9.4827	39.2816	74.3226	65.8331	42.9907	45.2321	28.7846	9.94791	37.9717	14.1726	127	248	409	195	130	575	1011	874	585	637	397	148	553	229
geneid.107386408.gene.LOC107386408.len.1389.acc.XM_015960777.protein.organic_solute_transporter_subunit_alpha-like.proteinid.XP_015816263.1.cdslen.987_hit_1	3.02861	-1.41266	1.13351e-07	2.22423e-05	28.1314	0.0718675	LOC107386408	unknown_likely_coding	15.591	8.22569	8.35489	12.6195	11.3792	4.44053	4.19029	4.06749	3.16	5.18359	6.45297	14.8547	4.39456	9.34528	223	123	116	194	156	65	57	54	43	73	89	221	64	151
geneid.107393907.gene.cenph.len.1125.acc.XM_015972527.protein.centromere_protein_H.proteinid.XP_015828013.1.cdslen.720_hit_1	3.72209	-0.822979	1.22092e-07	2.36618e-05	27.9876	0.0225128	cenph	unknown_likely_coding	13.7033	15.5151	14.7651	13.8555	17.9442	10.2474	8.30707	8.05966	7.34884	9.01802	17.9813	15.3924	18.3335	12.1303	196	232	205	213	246	150	113	107	100	127	248	229	267	196
geneid.107394654.gene.cgn.len.4526.acc.XM_015973686.protein.cingulin.proteinid.XP_015829172.1.cdslen.3528_hit_1	3.6753	-0.752689	1.24143e-07	2.37658e-05	27.9554	0.0179169	cgn	unknown_likely_coding	15.3813	12.9739	13.6127	15.5468	16.85	7.85633	10.586	8.36096	7.86326	9.58609	13.486	14.5858	13.6643	16.3388	220	194	189	239	231	115	144	111	107	135	186	217	199	264
geneid.107389775.gene.LOC107389775.len.5027.acc.XM_015966115.protein.guanine_nucleotide_exchange_factor_DBS-like.proteinid.XP_015821601.1.cdslen.3915_hit_7	4.62088	-1.11264	1.30064e-07	2.45993e-05	27.8653	0.0483845	LOC107389775	unknown_likely_coding	31.5316	24.5433	19.3747	27.1906	36.9096	15.3711	10.0714	15.2908	13.2279	10.7222	29.1471	29.8437	24.0327	54.4626	451	367	269	418	506	225	137	203	180	151	402	444	350	880
geneid.107377134.gene.LOC107377134.len.1586.acc.XM_015946561.protein.uncharacterized_protein_LOC107377134.proteinid.XP_015802047.1.cdslen.777_hit_1	6.52345	1.36599	1.56575e-07	2.92609e-05	27.5064	0.0778578	LOC107377134	unknown_likely_coding	48.0316	62.7961	70.4404	60.1705	44.6416	94.2759	212.676	99.051	78.853	255.842	78.2332	48.7985	74.0895	58.3616	687	939	978	925	612	1380	2893	1315	1073	3603	1079	726	1079	943
geneid.107386153.gene.mybpc1.len.4775.acc.XM_015960390.protein.myosin-binding_protein_C_slow-type_isoform_X4.proteinid.XP_015815876.1.cdslen.3771_hit_1	4.33184	1.4908	1.58891e-07	2.93444e-05	27.478	0.088707	mybpc1	unknown_likely_coding	9.29869	7.08881	17.9342	5.78938	6.63789	18.9918	27.7883	24.9322	21.8995	38.6284	34.6575	31.3225	22.2474	13.3681	133	106	249	89	91	278	378	331	298	544	478	466	324	216
geneid.107374177.gene.LOC107374177.len.3921.acc.XM_015942319.protein.serine/threonine-protein_kinase_ULK1-like.proteinid.XP_015797805.1.cdslen.2751_hit_1	5.61981	-0.825819	1.74723e-07	3.1893e-05	27.2943	0.0279278	LOC107374177	unknown_likely_coding	48.0316	63.1305	51.2818	52.6248	64.0447	32.1085	31.0229	27.6439	35.4949	31.7406	53.0013	69.6354	83.2906	42.3323	687	944	712	809	878	470	422	367	483	447	731	1036	1213	684
geneid.107383973.gene.LOC107383973.len.1537.acc.XM_015956937.protein.uncharacterized_protein_LOC107383973.proteinid.XP_015812423.1.cdslen.741_hit_1	4.39337	-0.848695	1.80002e-07	3.2479e-05	27.2368	0.0271082	LOC107383973	unknown_likely_coding	18.1779	22.4702	20.311	21.6614	29.6152	13.5949	14.4087	10.3947	12.5665	11.6453	24.5793	38.9851	28.2213	25.1889	260	336	282	333	406	199	196	138	171	164	339	580	411	407
geneid.107385793.gene.naaa.len.2090.acc.XM_015959902.protein.N-acylethanolamine-hydrolyzing_acid_amidase.proteinid.XP_015815388.1.cdslen.1128_hit_1	5.33861	0.659619	1.88149e-07	3.32388e-05	27.1512	0.0175977	naaa	unknown_likely_coding	42.4384	37.3165	37.1649	38.314	32.6788	56.7705	60.943	63.3474	62.3916	54.0371	21.4616	14.5858	18.7455	24.8795	607	558	516	589	448	831	829	841	849	761	296	217	273	402
geneid.107389505.gene.LOC107389505.len.914.acc.XM_015965663.protein.ferritin_middle_subunit.proteinid.XP_015821149.1.cdslen.531_hit_2	3.28061	1.37279	1.90333e-07	3.32388e-05	27.1289	0.0718994	LOC107389505	unknown_likely_coding	4.54447	6.42005	5.11377	5.00879	3.72013	10.0424	11.9828	20.2621	8.74512	13.7756	8.77314	12.0988	6.11118	17.6384	65	96	71	77	51	147	163	269	119	194	121	180	89	285
geneid.107376220.gene.LOC107376220.len.2238.acc.XM_015945211.protein.solute_carrier_family_25_member_38-B-like.proteinid.XP_015800697.1.cdslen.858_hit_1	6.34817	0.910923	1.90565e-07	3.32388e-05	27.1265	0.0352535	LOC107376220	unknown_likely_coding	62.9934	59.5192	57.9801	59.1948	44.9334	91.1334	117.402	110.274	118.537	98.6302	83.4535	41.8081	101.693	90.7297	901	890	805	910	616	1334	1597	1464	1613	1389	1151	622	1481	1466
geneid.107376891.gene.LOC107376891.len.1210.acc.XM_015946207.protein.sodium-dependent_phosphate_transport_protein.proteinid.XP_015801693.1.cdslen.804_hit_9	5.02003	-1.42772	1.93919e-07	3.3452e-05	27.0928	0.0843473	LOC107376891	unknown_likely_coding	38.1736	57.1117	37.2369	44.6888	45.8817	26.2333	11.5417	11.3739	22.5609	11.2903	21.0265	22.8533	48.8894	51.3681	546	854	517	687	629	384	157	151	307	159	290	340	712	830
geneid.107374017.gene.egln3.len.1653.acc.XM_015942162.protein.egl_nine_homolog_3.proteinid.XP_015797648.1.cdslen.726_hit_1	2.22376	1.29064	1.99461e-07	3.3831e-05	27.0383	0.0548924	egln3	unknown_likely_coding	3.14617	2.00627	2.73695	2.86216	2.3342	4.78211	6.39571	8.8129	5.80558	6.39073	7.61305	3.89851	3.29592	3.77525	45	30	38	44	32	70	87	117	79	90	105	58	48	61
geneid.107378427.gene.snx8.len.3519.acc.XM_015948626.protein.sorting_nexin-8_isoform_X1.proteinid.XP_015804112.1.cdslen.1551_hit_1	6.02714	0.849281	2.01232e-07	3.3831e-05	27.0212	0.0305669	snx8	unknown_likely_coding	57.2603	48.9529	50.2014	48.0714	44.8605	122.217	54.2533	102.441	86.4958	84.7836	42.7781	60.2252	56.4426	52.544	819	732	697	739	615	1789	738	1360	1177	1194	590	896	822	849
geneid.107375643.gene.ubtd1.len.1724.acc.XM_015944280.protein.ubiquitin_domain-containing_protein_1_isoform.proteinid.XP_015799766.1.cdslen.765_hit_1	2.00019	1.41158	2.02581e-07	3.3831e-05	27.0083	0.0676272	ubtd1	unknown_likely_coding	2.51694	1.93939	3.02505	2.40682	1.96948	4.85043	9.26275	8.5116	4.33581	4.89956	3.77027	1.81482	1.99128	3.21824	36	29	42	37	27	71	126	113	59	69	52	27	29	52
geneid.107396724.gene.plaur.len.900.acc.XM_015976552.protein.urokinase_plasminogen_activator_surface.proteinid.XP_015832038.1.cdslen.621_hit_1	5.78812	0.973623	2.11302e-07	3.4916e-05	26.9269	0.0396351	plaur	unknown_likely_coding	17.8283	36.3134	38.1732	22.3769	17.7983	48.436	56.3852	47.9813	53.2056	56.0254	106.873	89.1279	98.8089	82.1271	255	543	530	344	244	709	767	637	724	789	1474	1326	1439	1327
geneid.107372911.gene.LOC107372911.len.2951.acc.XM_015941107.protein.eosinophil_peroxidase-like.proteinid.XP_015796593.1.cdslen.2259_hit_1	6.26695	1.03117	2.64214e-07	4.29232e-05	26.4951	0.0462208	LOC107372911	unknown_likely_coding	56.9807	61.9936	49.4091	40.6557	35.7425	100.561	141.661	95.5107	63.4205	101.968	110.861	51.5544	76.2868	91.7818	815	927	686	625	490	1472	1927	1268	863	1436	1529	767	1111	1483
geneid.107393654.gene.rasal1.len.4365.acc.XM_015972186.protein.rasGAP-activating-like_protein_1_isoform_X3.proteinid.XP_015827672.1.cdslen.2451_hit_1	6.37519	-0.876378	2.65228e-07	4.29232e-05	26.4877	0.0331989	rasal1	unknown_likely_coding	61.8048	97.5714	72.241	84.0436	115.616	48.436	42.7851	46.9268	47.253	50.8418	100.855	175.769	112.748	102.117	884	1459	1003	1292	1585	709	582	623	643	716	1391	2615	1642	1650
geneid.107378731.gene.mcf2.len.4217.acc.XM_015949108.protein.proto-oncogene_DBL_isoform_X2.proteinid.XP_015804594.1.cdslen.3033_hit_8	4.94132	0.944002	2.86041e-07	4.56423e-05	26.3417	0.0376345	mcf2	unknown_likely_coding	15.1016	25.2789	25.7849	23.2876	19.6948	47.2063	30.9494	50.0151	43.7256	39.3385	18.4888	37.2375	25.5434	26.4886	216	378	358	358	270	691	421	664	595	554	255	554	372	428
geneid.107381170.gene.galns.len.1756.acc.XM_015952733.protein.N-acetylgalactosamine-6-sulfatase.proteinid.XP_015808219.1.cdslen.1596_hit_1	3.0896	0.922681	2.87845e-07	4.56423e-05	26.3296	0.0297786	galns	unknown_likely_coding	6.0826	6.8213	6.33819	5.65928	5.03312	12.1602	12.2033	13.3323	9.03907	10.3672	8.12059	9.14133	4.94388	8.29316	87	102	88	87	69	178	166	177	123	146	112	136	72	134
geneid.107377160.gene.LOC107377160.len.2611.acc.XM_015946596.protein.uncharacterized_protein_LOC107377160.proteinid.XP_015802082.1.cdslen.2385_hit_1	6.30616	-0.876266	2.90977e-07	4.56775e-05	26.3087	0.0335833	LOC107377160	unknown_likely_coding	86.6246	86.9382	131.373	95.1019	104.601	55.2675	55.7236	59.4306	50.3395	55.9543	72.9403	50.2101	111.649	86.7687	1239	1300	1824	1462	1434	809	758	789	685	788	1006	747	1626	1402
geneid.107373672.gene.LOC107373672.len.2764.acc.XM_015941811.protein.CTTNBP2_N-terminal-like_protein.proteinid.XP_015797297.1.cdslen.1614_hit_1	4.37006	-0.772978	2.96772e-07	4.6126e-05	26.2706	0.0230782	LOC107373672	unknown_likely_coding	23.2817	20.5308	21.3914	25.8896	26.4057	15.8493	14.8498	9.86743	14.4037	13.8466	18.7789	27.0207	27.5346	27.3551	333	307	297	398	362	232	202	131	196	195	259	402	401	442
geneid.107382302.gene.LOC107382302.len.5978.acc.XM_015954407.protein.transcription_activator_BRG1-like_isoform_X2.proteinid.XP_015809893.1.cdslen.4974_hit_1	5.08147	0.756321	3.18822e-07	4.86625e-05	26.1322	0.023784	LOC107382302	unknown_likely_coding	21.1143	22.8714	22.1117	28.6867	26.6245	41.741	47.5635	37.8879	33.4372	45.3031	36.7602	41.6065	25.0627	41.7134	302	342	307	441	365	611	647	503	455	638	507	619	365	674
geneid.107379767.gene.LOC107379767.len.1641.acc.XM_015950675.protein.uncharacterized_protein_LOC107379767.proteinid.XP_015806161.1.cdslen.1452_hit_1	0.0419006	1.73956	3.19292e-07	4.86625e-05	26.1294	0.0486731	LOC107379767	unknown_likely_coding	0.349575	0.401253	0.504175	0.390295	0.510607	1.36632	1.54379	2.03375	1.17581	1.20714	0.942568	0.672156	0.892644	0.618893	5	6	7	6	7	20	21	27	16	17	13	10	13	10
geneid.107381027.gene.gpr137c.len.4339.acc.XM_015952494.protein.integral_membrane_protein_GPR137C.proteinid.XP_015807980.1.cdslen.1320_hit_1	5.47106	-0.747773	3.24016e-07	4.89077e-05	26.101	0.0234938	gpr137c	unknown_likely_coding	39.5019	46.2779	43.7191	45.5995	58.8657	29.5808	23.3039	24.8569	31.453	30.5335	50.5362	58.1415	75.6688	59.4137	565	692	607	701	807	433	317	330	428	430	697	865	1102	960
geneid.107392398.gene.flvcr2.len.2791.acc.XM_015970187.protein.feline_leukemia_virus_subgroup_C.proteinid.XP_015825673.1.cdslen.1410_hit_1	3.23556	-1.17263	3.29965e-07	4.93314e-05	26.0659	0.0538148	flvcr2	unknown_likely_coding	7.27115	14.8464	16.2056	13.3351	14.6617	7.3098	7.27788	3.23893	5.14419	6.60375	8.55562	8.53639	7.20982	9.2215	104	222	225	205	201	107	99	43	70	93	118	127	105	149
geneid.107386028.gene.tmem218.len.843.acc.XM_015960187.protein.transmembrane_protein_218.proteinid.XP_015815673.1.cdslen.348_hit_1	5.13746	0.600458	3.43369e-07	5.04751e-05	25.989	0.0146618	tmem218	unknown_likely_coding	34.4681	33.4378	24.6325	30.1178	28.6669	39.8965	48.8132	48.4333	44.387	48.4275	31.0322	24.3321	27.1913	27.5407	493	500	342	463	393	584	664	643	604	682	428	362	396	445
geneid.107392522.gene.LOC107392522.len.1496.acc.XM_015970375.protein.arginine/serine-rich_protein_1-like.proteinid.XP_015825861.1.cdslen.1053_hit_1	8.53781	0.544722	3.44046e-07	5.04751e-05	25.9852	0.0134582	LOC107392522	unknown_likely_coding	323.706	347.485	276	355.169	345.316	420.826	467.328	522.823	514.051	483.707	304.812	326.332	247.812	267.857	4630	5196	3832	5460	4734	6160	6357	6941	6995	6812	4204	4855	3609	4328
geneid.107381385.gene.LOC107381385.len.6514.acc.XM_015953034.protein.protein_bicaudal_D_homolog_1-like_isoform_X3.proteinid.XP_015808520.1.cdslen.3438_hit_1	3.54184	-0.899765	3.66018e-07	5.30127e-05	25.8657	0.0313005	LOC107381385	unknown_likely_coding	15.5211	17.0533	16.7098	19.9701	14.7347	11.2721	9.11573	6.47786	8.37767	9.79911	5.36539	8.80525	7.89647	9.71661	222	255	232	307	202	165	124	86	114	138	74	131	115	157
geneid.107385867.gene.LOC107385867.len.2012.acc.XM_015960018.protein.transcription_factor_MafB-like.proteinid.XP_015815504.1.cdslen.936_hit_1	6.30068	0.795685	3.68097e-07	5.30127e-05	25.8548	0.028148	LOC107385867	unknown_likely_coding	55.5125	62.5286	62.0135	58.9346	55.875	87.9225	126.003	81.5758	83.3358	134.844	89.399	57.3349	62.8971	83.4886	794	935	861	906	766	1287	1714	1083	1134	1899	1233	853	916	1349
geneid.107390652.gene.dnajc16.len.3514.acc.XM_015967477.protein.dnaJ_homolog_subfamily_C_member_16.proteinid.XP_015822963.1.cdslen.2370_hit_1	2.7217	-1.11202	3.72852e-07	5.32094e-05	25.83	0.0447201	dnajc16	unknown_likely_coding	8.04022	6.0188	9.14717	10.2127	11.8169	2.73264	4.63138	4.36879	4.85023	4.4025	6.01794	4.57066	6.8665	6.56026	115	90	127	157	162	40	63	58	66	62	83	68	100	106
geneid.107389013.gene.tmem86a.len.3615.acc.XM_015964861.protein.lysoplasmalogenase-like_protein_TMEM86A.proteinid.XP_015820347.1.cdslen.714_hit_1	5.91244	-0.825117	3.83844e-07	5.4276e-05	25.7739	0.0298292	tmem86a	unknown_likely_coding	60.5463	55.5736	67.9195	61.0161	73.965	34.4312	29.4791	28.1711	47.253	40.8296	67.3574	86.9098	108.353	77.3616	866	831	943	938	1014	504	401	374	643	575	929	1293	1578	1250
geneid.107384011.gene.extl2.len.1590.acc.XM_015956995.protein.exostosin-like_2.proteinid.XP_015812481.1.cdslen.1032_hit_1	3.58641	-0.741903	3.87241e-07	5.4276e-05	25.7569	0.0188549	extl2	unknown_likely_coding	16.0804	11.6363	12.1002	14.8963	15.0264	7.78801	9.40978	7.75836	7.20186	9.58609	12.3259	14.7874	13.527	13.987	230	174	168	229	206	114	128	103	98	135	170	220	197	226
geneid.107387635.gene.g6pc.len.1552.acc.XM_015962681.protein.glucose-6-phosphatase.proteinid.XP_015818167.1.cdslen.1068_hit_1	6.54553	1.19114	4.0743e-07	5.66003e-05	25.6588	0.0638191	g6pc	unknown_likely_coding	62.9934	64.6018	69.5761	57.7637	33.5542	85.1216	214.367	168.5	86.4958	109.139	120.431	69.501	98.4655	70.3681	901	966	966	888	460	1246	2916	2237	1177	1537	1661	1034	1434	1137
geneid.107372330.gene.LOC107372330.len.1473.acc.XM_015940541.protein.inactive_pancreatic_lipase-related_protein.proteinid.XP_015796027.1.cdslen.1305_hit_1	3.4414	-2.22964	4.15941e-07	5.72758e-05	25.6189	0.202231	LOC107372330	unknown_likely_coding	27.5465	10.767	6.84237	15.807	8.60737	1.57127	6.98382	2.56101	2.86605	0.781089	14.7911	7.46093	17.0289	26.3029	394	161	95	243	118	23	95	34	39	11	204	111	248	425
geneid.107380344.gene.pde9a.len.5583.acc.XM_015951548.protein.high_affinity_cGMP-specific_3'_5'-cyclic.proteinid.XP_015807034.1.cdslen.1554_hit_1	4.47491	0.688881	4.78906e-07	6.53728e-05	25.347	0.0185428	pde9a	unknown_likely_coding	13.144	14.5789	14.1889	15.872	15.9018	26.5749	28.5234	20.4881	20.5033	23.2196	29.1471	28.2306	35.2938	23.8274	188	218	197	244	218	389	388	272	279	327	402	420	514	385
geneid.107392763.gene.LOC107392763.len.2336.acc.XM_015970732.protein.alkaline_phosphatase-like.proteinid.XP_015826218.1.cdslen.1614_hit_1	1.62322	-1.81846	5.09886e-07	6.90016e-05	25.2261	0.115057	LOC107392763	unknown_likely_coding	2.86651	4.34691	4.0334	3.968	4.30369	0.409895	1.17622	0.903887	1.61674	1.42016	3.55276	1.94925	2.7466	7.42671	41	65	56	61	59	6	16	12	22	20	49	29	40	120
geneid.107392292.gene.LOC107392292.len.1239.acc.XM_015970008.protein.protein-L-isoaspartate(D-aspartate).proteinid.XP_015825494.1.cdslen.759_hit_1	4.86904	-0.543411	5.25962e-07	7.05688e-05	25.1662	0.0112441	LOC107392292	unknown_likely_coding	30.5528	30.4284	31.1148	29.7275	32.2412	23.1591	21.319	19.5842	20.2828	21.6575	36.9052	38.3129	39.139	32.4919	437	455	432	457	442	339	290	260	276	305	509	570	570	525
geneid.107389246.gene.LOC107389246.len.4024.acc.XM_015965293.protein.choline_kinase_alpha-like_isoform_X2.proteinid.XP_015820779.1.cdslen.1203_hit_1	6.02063	0.802198	5.46968e-07	7.27653e-05	25.0907	0.0293828	LOC107389246	unknown_likely_coding	55.7921	45.4754	43.1429	67.9764	42.9639	80.9543	88.1432	108.165	88.1126	80.2391	54.3064	50.1429	34.4698	68.6971	798	680	599	1045	589	1185	1199	1436	1199	1130	749	746	502	1110
geneid.107397187.gene.kcnk1.len.1875.acc.XM_015977108.protein.potassium_channel_subfamily_K_member_1.proteinid.XP_015832594.1.cdslen.1008_hit_1	3.5266	-0.813306	6.29948e-07	8.31002e-05	24.8184	0.0246644	kcnk1	unknown_likely_coding	13.7732	10.7001	17.286	10.6681	14.9535	8.47117	7.42491	7.60772	7.78977	7.17181	13.1234	12.9726	12.8403	14.2964	197	160	240	164	205	124	101	101	106	101	181	193	187	231
geneid.107383943.gene.LOC107383943.len.2816.acc.XM_015956862.protein.5'-AMP-activated_protein_kinase_subunit.proteinid.XP_015812348.1.cdslen.1605_hit_1	5.46918	-0.700341	6.47697e-07	8.47296e-05	24.7648	0.0216592	LOC107383943	unknown_likely_coding	46.0739	46.4785	44.5114	44.0383	56.0209	29.4441	29.6996	24.179	32.9228	30.0364	60.6144	59.553	72.3042	41.7753	659	695	618	677	768	431	404	321	448	423	836	886	1053	675
geneid.107386409.gene.LOC107386409.len.2141.acc.XM_015960778.protein.probable_palmitoyltransferase_ZDHHC20.proteinid.XP_015816264.1.cdslen.1056_hit_6	3.99448	-0.661353	6.95365e-07	9.02136e-05	24.6279	0.016625	LOC107386409	unknown_likely_coding	22.0232	17.1201	16.8538	19.4497	22.7585	12.2285	11.6152	13.7843	11.3907	13.2075	14.9361	18.081	13.8703	13.9251	315	256	234	299	312	179	158	183	155	186	206	269	202	225
geneid.107385798.gene.LOC107385798.len.3139.acc.XM_015959912.protein.class_E_basic_helix-loop-helix_protein_40-like.proteinid.XP_015815398.1.cdslen.1203_hit_1	2.3764	1.04087	7.04015e-07	9.05871e-05	24.6041	0.0395202	LOC107385798	unknown_likely_coding	3.21609	4.48066	4.82567	4.03305	3.06364	7.78801	8.9687	10.3947	8.37767	5.18359	2.61019	2.75584	2.95259	2.47557	46	67	67	62	42	114	122	138	114	73	36	41	43	40
geneid.107391947.gene.pygl.len.3088.acc.XM_015969461.protein.glycogen_phosphorylase_liver_form.proteinid.XP_015824947.1.cdslen.2562_hit_1	7.08454	-0.554823	7.25339e-07	9.25722e-05	24.5466	0.0143713	pygl	unknown_likely_coding	133.188	141.308	145.274	136.668	158.142	103.772	94.98	90.464	93.6242	105.518	157.481	200.101	174.478	161.717	1905	2113	2017	2101	2168	1519	1292	1201	1274	1486	2172	2977	2541	2613
geneid.107385497.gene.LOC107385497.len.1786.acc.XM_015959410.protein.RNA-binding_protein_Musashi_homolog_1.proteinid.XP_015814896.1.cdslen.1050_hit_1	1.89397	0.988346	7.71601e-07	9.76822e-05	24.4275	0.0271188	LOC107385497	unknown_likely_coding	2.72668	2.34064	2.3048	2.53692	2.3342	4.03064	5.293	4.36879	5.29116	5.39661	2.8277	3.76408	3.43325	3.52769	39	35	32	39	32	59	72	58	72	76	39	56	50	57
geneid.107384442.gene.xirp1.len.7880.acc.XM_015957723.protein.xin_actin-binding_repeat-containing_protein_1.proteinid.XP_015813209.1.cdslen.7497_hit_1	2.94173	1.33203	8.74642e-07	0.000109841	24.186	0.0748136	xirp1	unknown_likely_coding	5.66311	3.74503	5.54592	3.38256	2.55303	15.1661	5.8076	11.3739	9.48	10.8642	5.72791	9.41019	11.2611	5.7557	81	56	77	52	35	222	79	151	129	153	79	140	164	93
geneid.107377254.gene.tsc22d1.len.3938.acc.XM_015946762.protein.TSC22_domain_family_protein_1_isoform_X1.proteinid.XP_015802248.1.cdslen.2118_hit_7	6.27617	0.568088	8.97504e-07	0.000111818	24.1363	0.0149905	tsc22d1	unknown_likely_coding	54.3239	61.1242	67.0552	58.154	57.8445	81.0226	95.6416	91.6692	94.3591	81.8723	95.7069	75.9537	96.4056	71.9772	777	914	931	894	793	1186	1301	1217	1284	1153	1320	1130	1404	1163
geneid.107377638.gene.LOC107377638.len.2111.acc.XM_015947387.protein.N-myc_proto-oncogene_protein-like_isoform_X1.proteinid.XP_015802873.1.cdslen.1374_hit_1	4.55462	-0.973025	9.06007e-07	0.000111988	24.1182	0.0429783	LOC107377638	unknown_likely_coding	33.9787	27.1515	26.2171	34.1508	27.8645	17.1473	9.63032	14.4622	20.9442	13.7046	34.295	22.7861	15.3809	29.3355	486	406	364	525	382	251	131	192	285	193	473	339	224	474
geneid.107375677.gene.got1.len.1653.acc.XM_015944338.protein.aspartate_aminotransferase_cytoplasmic.proteinid.XP_015799824.1.cdslen.1233_hit_1	9.71011	0.3919	9.21686e-07	0.000113036	24.0851	0.00755153	got1	unknown_likely_coding	743.965	699.384	714.127	748.781	740.599	929.984	1089.92	962.414	889.65	931.2	836.203	872.19	777.356	795.958	10641	10458	9915	11511	10153	13613	14826	12777	12106	13114	11533	12976	11321	12861
geneid.107390963.gene.LOC107390963.len.4044.acc.XM_015967985.protein.potassium_voltage-gated_channel_subfamily_A.proteinid.XP_015823471.1.cdslen.1599_hit_1	4.62982	0.752944	9.57243e-07	0.000116487	24.0123	0.0251675	LOC107390963	unknown_likely_coding	23.1418	17.6551	16.7818	21.7264	14.1511	29.4441	40.9473	32.6153	23.5163	31.3856	23.9992	23.4583	18.8142	27.8502	331	264	233	334	194	431	557	433	320	442	331	349	274	450
geneid.107383562.gene.LOC107383562.len.1785.acc.XM_015956285.protein.pancreatic_alpha-amylase-like.proteinid.XP_015811771.1.cdslen.1539_hit_1	5.71603	-1.91963	1.03326e-06	0.00012477	23.8651	0.171051	LOC107383562	unknown_likely_coding	114.73	51.8285	36.0845	64.4637	46.8299	9.70086	38.5948	16.5713	13.9628	4.18948	82.366	49.4707	79.9947	126.378	1641	775	501	991	642	142	525	220	190	59	1136	736	1165	2042
geneid.107388598.gene.hbp1.len.2252.acc.XM_015964164.protein.HMG_box-containing_protein_1.proteinid.XP_015819650.1.cdslen.1356_hit_1	5.95522	-0.627919	1.05859e-06	0.000126854	23.8185	0.0185075	hbp1	unknown_likely_coding	71.4531	74.3656	74.1857	61.9919	78.3417	46.3182	40.8737	44.9684	52.7647	48.9246	66.2698	69.2321	82.3293	53.4723	1022	1112	1030	953	1074	678	556	597	718	689	914	1030	1199	864
geneid.107388796.gene.LOC107388796.len.2286.acc.XM_015964502.protein.retinol_dehydrogenase_12-like.proteinid.XP_015819988.1.cdslen.996_hit_6	0.590348	1.85438	1.07965e-06	0.000128397	23.7806	0.1052	LOC107388796	unknown_likely_coding	0.27966	0.535004	1.1524	0.455344	0.583551	1.22969	2.57299	1.65713	1.76372	3.76343	1.23259	1.41153	1.23597	1.36156	4	8	16	7	8	18	35	22	24	53	17	21	18	22
geneid.107394225.gene.pik3ip1.len.2113.acc.XM_015973084.protein.phosphoinositide-3-kinase-interacting_protein_1.proteinid.XP_015828570.1.cdslen.822_hit_1	6.31741	-0.728316	1.10422e-06	0.000130331	23.7373	0.0253872	pik3ip1	unknown_likely_coding	61.4552	84.33	68.7838	75.9775	96.2129	51.3735	48.5192	40.9762	51.0744	42.6048	108.178	127.306	158.753	97.2899	879	1261	955	1168	1319	752	660	544	695	600	1492	1894	2312	1572
geneid.107392461.gene.akt1.len.3411.acc.XM_015970282.protein.RAC-alpha_serine/threonine-protein_kinase.proteinid.XP_015825768.1.cdslen.1422_hit_1	5.24038	-0.52133	1.21533e-06	0.0001419	23.5528	0.0117845	akt1	unknown_likely_coding	40.3409	44.1378	37.453	43.4529	46.3193	27.7362	30.2142	29.4517	31.0856	29.4683	44.1557	39.8589	44.3576	38.9283	577	660	520	668	635	406	411	391	423	415	609	593	646	629
geneid.107375667.gene.abcc2.len.5325.acc.XM_015944322.protein.canalicular_multispecific_organic_anion.proteinid.XP_015799808.1.cdslen.4677_hit_1	8.06292	0.968569	1.22032e-06	0.0001419	23.5449	0.0467382	abcc2	unknown_likely_coding	166.048	268.171	258.281	188.122	121.962	473.907	343.384	432.133	417.487	306.258	222.446	125.088	233.804	183.811	2375	4010	3586	2892	1672	6937	4671	5737	5681	4313	3068	1861	3405	2970
geneid.107377480.gene.myb.len.3323.acc.XM_015947095.protein.transcriptional_activator_Myb_isoform_X1.proteinid.XP_015802581.1.cdslen.1947_hit_1	4.86563	-0.92005	1.2712e-06	0.00014673	23.4663	0.0399568	myb	unknown_likely_coding	42.3685	27.8202	28.738	40.981	42.818	16.5324	24.3331	17.5505	18.4456	19.8112	20.7365	42.4131	23.7581	39.7948	606	416	399	630	587	242	331	233	251	279	286	631	346	643
geneid.107385386.gene.LOC107385386.len.985.acc.XM_015959225.protein.elastase-1-like.proteinid.XP_015814711.1.cdslen.807_hit_1	7.21795	-2.21664	1.42513e-06	0.000163297	23.2465	0.231483	LOC107385386	unknown_likely_coding	349.715	162.307	97.5218	233.266	137.426	27.9412	99.1703	34.423	42.9907	5.96468	186.556	107.881	259.279	342.124	5002	2427	1354	3586	1884	409	1349	457	585	84	2573	1605	3776	5528
geneid.107385075.gene.appl1.len.4452.acc.XM_015958690.protein.DCC-interacting_protein_13-alpha.proteinid.XP_015814176.1.cdslen.2127_hit_1	5.85987	-0.531667	1.4711e-06	0.000167342	23.1854	0.0132602	appl1	unknown_likely_coding	64.8811	63.7992	66.6231	63.0327	68.5672	44.1321	43.0056	45.7216	46.9591	47.0073	55.9015	73.6011	70.8622	56.3811	928	954	925	969	940	646	585	607	639	662	771	1095	1032	911
geneid.107393068.gene.LOC107393068.len.3250.acc.XM_015971213.protein.myosin_light_chain_kinase_3-like.proteinid.XP_015826699.1.cdslen.2088_hit_1	2.44265	1.07941	1.49901e-06	0.000168122	23.1493	0.0447082	LOC107393068	unknown_likely_coding	4.40464	2.40752	4.46555	3.05731	2.18831	6.69496	7.35139	6.55318	7.12837	7.24282	6.888	6.31827	3.63924	6.00326	63	36	62	47	30	98	100	87	97	102	95	94	53	97
geneid.107374124.gene.LOC107374124.len.916.acc.XM_015942278.protein.trypsin-3-like.proteinid.XP_015797764.1.cdslen.741_hit_9	3.1777	-2.159	1.49936e-06	0.000168122	23.1488	0.209689	LOC107374124	unknown_likely_coding	23.4215	8.35944	7.34654	12.5545	6.63789	1.43463	6.54274	2.10907	2.42512	0.497056	11.6733	7.12486	14.4196	19.9902	335	125	102	193	91	21	89	28	33	7	161	106	210	323
geneid.107390174.gene.LOC107390174.len.2776.acc.XM_015966738.protein.polycystic_kidney_disease_protein_1-like_2.proteinid.XP_015822224.1.cdslen.2283_hit_1	5.23375	-0.778398	1.61771e-06	0.000180105	23.0027	0.0290019	LOC107390174	unknown_likely_coding	39.1524	41.931	37.8131	33.4353	51.7172	29.6491	18.6725	18.7557	24.986	27.1961	49.3036	54.1086	38.727	58.3616	560	627	525	514	709	434	254	249	340	383	680	805	564	943
geneid.107392025.gene.ptgr2.len.5563.acc.XM_015969597.protein.prostaglandin_reductase_2.proteinid.XP_015825083.1.cdslen.1119_hit_1	5.27493	-0.5723	1.66261e-06	0.000183801	22.9501	0.0150335	ptgr2	unknown_likely_coding	42.9977	34.374	48.2567	42.0868	48.1429	32.9283	27.7883	26.8906	28.8809	29.1133	42.3431	46.3788	43.1903	46.1694	615	514	670	647	660	482	378	357	393	410	584	690	629	746
geneid.107377372.gene.LOC107377372.len.3458.acc.XM_015946906.protein.regulator_of_G-protein_signaling_12-like_isoform.proteinid.XP_015802392.1.cdslen.2409_hit_1	2.95945	-1.00987	1.68342e-06	0.0001848	22.9262	0.0399293	LOC107377372	unknown_likely_coding	6.64192	8.62694	5.83402	8.45639	10.2121	4.7138	4.33732	4.06749	3.08651	3.62141	8.41061	11.225	12.6344	14.544	95	129	81	130	140	69	59	54	42	51	116	167	184	235
geneid.107377744.gene.tbc1d32.len.4368.acc.XM_015947567.protein.protein_broad-minded_isoform_X2.proteinid.XP_015803053.1.cdslen.3870_hit_1	3.63487	0.736591	1.7014e-06	0.000185476	22.9058	0.0222756	tbc1d32	unknown_likely_coding	8.38979	11.9707	9.00312	9.82243	6.71083	15.0978	14.4087	15.7427	17.2698	14.2726	12.7609	11.0906	13.5957	11.8827	120	179	125	151	92	221	196	209	235	201	176	165	198	192
geneid.107389079.gene.parp12.len.2874.acc.XM_015964967.protein.poly_[ADP-ribose]_polymerase_12.proteinid.XP_015820453.1.cdslen.2040_hit_1	5.63	-0.793886	1.74682e-06	0.000189115	22.8551	0.0310734	parp12	unknown_likely_coding	44.8155	46.9466	55.0271	59.3899	77.0287	32.7916	37.051	26.514	33.4372	34.2969	42.6331	76.357	64.2704	59.4137	641	702	764	913	1056	480	504	352	455	483	588	1136	936	960
geneid.107396699.gene.fasn.len.9157.acc.XM_015976513.protein.fatty_acid_synthase.proteinid.XP_015831999.1.cdslen.7545_hit_1	5.61005	-0.668545	1.76721e-06	0.000190011	22.8328	0.0217573	fasn	unknown_likely_coding	46.2138	66.608	61.1492	61.6016	51.4254	34.5678	47.5635	33.2178	30.0567	36.2141	46.4034	48.2608	60.9058	56.7525	661	996	849	947	705	506	647	441	409	510	640	718	887	917
geneid.107383835.gene.cables1.len.3170.acc.XM_015956657.protein.CDK5_and_ABL1_enzyme_substrate_1.proteinid.XP_015812143.1.cdslen.1635_hit_1	4.60872	0.581206	1.82587e-06	0.000194983	22.7701	0.0146287	cables1	unknown_likely_coding	15.4512	21.2664	19.7348	17.5633	19.3301	26.7115	30.2142	27.4932	29.0279	26.9121	28.3496	24.8698	24.3761	28.2215	221	318	274	270	265	391	411	365	395	379	391	370	355	456
geneid.107390653.gene.LOC107390653.len.1855.acc.XM_015967478.protein.caspase-9-like.proteinid.XP_015822964.1.cdslen.1308_hit_1	6.11975	-0.629927	1.87413e-06	0.000198785	22.7199	0.0197919	LOC107390653	unknown_likely_coding	79.1437	66.073	90.8235	88.7921	105.841	55.9507	59.1787	50.7683	55.4102	58.0846	54.814	78.1046	61.4551	66.0358	1132	988	1261	1365	1451	819	805	674	754	818	756	1162	895	1067
geneid.107393782.gene.klf9.len.2569.acc.XM_015972387.protein.Krueppel-like_factor_9.proteinid.XP_015827873.1.cdslen.663_hit_1	3.38863	2.77944	1.92593e-06	0.000202907	22.6676	0.350605	klf9	unknown_likely_coding	3.42583	2.00627	7.56262	1.56118	1.75065	3.27916	50.5776	20.1868	4.26233	35.433	5.14787	3.0247	5.90519	1.91857	49	30	105	24	24	48	688	268	58	499	71	45	86	31
geneid.107396112.gene.sobp.len.8690.acc.XM_015975661.protein.sine_oculis-binding_protein_homolog_isoform_X2.proteinid.XP_015831147.1.cdslen.2562_hit_1	5.40025	0.621955	2.05647e-06	0.000215216	22.5416	0.0186497	sobp	unknown_likely_coding	29.2244	30.9634	30.6106	36.4275	29.1775	45.7033	43.2262	46.3995	50.4865	55.2443	60.4694	53.3692	40.993	37.5668	418	463	425	560	400	669	588	616	687	778	834	794	597	607
geneid.107374960.gene.LOC107374960.len.1899.acc.XM_015943265.protein.hippocampus_abundant_transcript_1_protein-like.proteinid.XP_015798751.1.cdslen.1533_hit_1	3.25299	0.891161	2.16988e-06	0.000225581	22.4384	0.0350984	LOC107374960	unknown_likely_coding	7.62073	7.55693	6.91439	9.75738	5.76256	16.7374	11.9828	13.1064	14.5507	13.4915	5.29288	4.63788	5.4932	8.72639	109	113	96	150	79	245	163	174	198	190	73	69	80	141
geneid.107389237.gene.arntl.len.2923.acc.XM_015965280.protein.aryl_hydrocarbon_receptor_nuclear.proteinid.XP_015820766.1.cdslen.1917_hit_1	4.71498	-0.768654	2.26776e-06	0.000234206	22.3537	0.0285195	arntl	unknown_likely_coding	32.091	27.5527	34.1398	34.0858	33.5542	12.9117	15.9525	24.405	17.5637	24.2137	23.1292	31.8602	23.6894	30.2639	459	412	474	524	460	189	217	324	239	341	319	474	345	489
geneid.107373185.gene.LOC107373185.len.1501.acc.XM_015941350.protein.uncharacterized_protein_LOC107373185.proteinid.XP_015796836.1.cdslen.792_hit_4	1.94503	-1.04204	2.30738e-06	0.00023674	22.3204	0.0350932	LOC107373185	unknown_likely_coding	4.61439	4.41378	4.24947	4.42334	4.88724	2.45937	1.61731	1.80777	2.57209	2.48528	4.64034	5.98219	3.43325	4.20847	66	66	59	68	67	36	22	24	35	35	64	89	50	68
geneid.107396681.gene.LOC107396681.len.3599.acc.XM_015976496.protein.ubiquitin-protein_ligase_E3A-like_isoform_X1.proteinid.XP_015831982.1.cdslen.2466_hit_1	4.43319	-0.590767	2.35593e-06	0.000240152	22.2805	0.0151608	LOC107396681	unknown_likely_coding	21.6037	25.9477	24.9206	24.5886	25.8951	15.0978	15.2174	18.1531	16.9023	16.6159	21.8966	23.996	28.29	20.9805	309	388	346	378	355	221	207	241	230	234	302	357	412	339
geneid.107392669.gene.ccdc181.len.2251.acc.XM_015970567.protein.coiled-coil_domain-containing_protein_181.proteinid.XP_015826053.1.cdslen.1542_hit_1	4.17419	-0.72494	2.51489e-06	0.000254701	22.1551	0.0238371	ccdc181	unknown_likely_coding	18.2478	20.397	20.9593	21.7264	22.7585	9.49591	11.9093	12.5038	13.9628	15.2667	17.2562	18.0138	22.6594	24.9414	261	305	291	334	312	139	162	166	190	215	238	268	330	403
geneid.107396450.gene.LOC107396450.len.925.acc.XM_015976204.protein.phospholipase_A2-like.proteinid.XP_015831690.1.cdslen.450_hit_1	6.4373	-2.10246	2.82132e-06	0.000283904	21.9344	0.221933	LOC107396450	unknown_likely_coding	163.601	98.4408	67.4153	134.327	77.2475	12.98	64.8393	21.6933	23.2958	3.40839	140.37	70.3075	161.157	174.218	2340	1472	936	2065	1059	190	882	288	317	48	1936	1046	2347	2815
geneid.107381416.gene.adm.len.1605.acc.XM_015953072.protein.ADM.proteinid.XP_015808558.1.cdslen.510_hit_1	2.45733	1.03286	2.90823e-06	0.000290786	21.8762	0.043727	adm	unknown_likely_coding	3.70549	5.75129	2.37682	3.12236	2.62598	7.78801	7.79248	7.08045	7.71628	5.82266	4.78535	5.04117	5.90519	5.50814	53	86	33	48	36	114	106	94	105	82	66	75	86	89
geneid.107387291.gene.LOC107387291.len.2645.acc.XM_015962184.protein.store-operated_calcium_entry_regulator.proteinid.XP_015817670.1.cdslen.894_hit_1	3.86159	-0.691345	2.95361e-06	0.000293454	21.8465	0.0203878	LOC107387291	unknown_likely_coding	17.5487	16.9864	13.7568	15.1565	15.9747	9.22264	10.6595	9.79211	11.3907	8.23693	20.8815	15.5268	21.4921	14.8534	251	254	191	233	219	135	145	130	155	116	288	231	313	240
geneid.107390887.gene.lmbr1l.len.2200.acc.XM_015967887.protein.protein_LMBR1L.proteinid.XP_015823373.1.cdslen.1479_hit_1	6.19251	0.570186	2.97662e-06	0.000293881	21.8316	0.0168196	lmbr1l	unknown_likely_coding	58.1692	68.6812	54.955	67.0007	53.176	91.0651	76.2339	85.8693	102.149	93.4466	61.557	59.4858	72.2355	77.0521	832	1027	763	1030	729	1333	1037	1140	1390	1316	849	885	1052	1245
geneid.107380336.gene.LOC107380336.len.1918.acc.XM_015951527.protein.uncharacterized_protein_LOC107380336.proteinid.XP_015807013.1.cdslen.1809_hit_1	2.56354	0.976812	3.04198e-06	0.000298457	21.7899	0.0400956	LOC107380336	unknown_likely_coding	5.17371	4.34691	3.38517	4.74859	3.64719	10.1108	9.04221	6.77915	5.43814	10.6512	4.06029	3.96572	4.66922	4.95114	74	65	47	73	50	148	123	90	74	150	56	59	68	80
geneid.107385496.gene.tmem233.len.3234.acc.XM_015959409.protein.transmembrane_protein_233.proteinid.XP_015814895.1.cdslen.330_hit_1	2.54718	0.991525	3.10465e-06	0.000302713	21.7508	0.0409446	tmem233	unknown_likely_coding	4.05507	3.8119	4.75365	4.16315	3.13658	5.67022	11.6152	7.75836	7.34884	7.45585	4.56783	4.43623	6.45451	4.88925	58	57	66	64	43	83	158	103	100	105	63	66	94	79
geneid.107376361.gene.LOC107376361.len.5576.acc.XM_015945418.protein.uncharacterized_protein_LOC107376361.proteinid.XP_015800904.1.cdslen.4722_hit_1	2.56497	-2.26748	3.16948e-06	0.000307126	21.7111	0.245723	LOC107376361	unknown_likely_coding	2.37711	6.5538	29.7463	7.41561	8.02382	3.21085	3.52867	1.43115	1.54326	1.70419	4.42282	5.98219	2.67793	1.91857	34	98	413	114	110	47	48	19	21	24	61	89	39	31
geneid.107391691.gene.LOC107391691.len.986.acc.XM_015969116.protein.CD209_antigen-like_protein_E_isoform_X2.proteinid.XP_015824602.1.cdslen.651_hit_1	1.88138	1.33157	3.28808e-06	0.000315968	21.6407	0.0738711	LOC107391691	unknown_likely_coding	2.58685	2.14002	2.23277	2.01652	1.09416	5.32864	5.07246	6.10124	3.8214	5.18359	6.45297	2.21812	3.43325	2.2899	37	32	31	31	15	78	69	81	52	73	89	33	50	37
geneid.107376035.gene.LOC107376035.len.1260.acc.XM_015944919.protein.tumor_necrosis_factor_receptor_superfamily.proteinid.XP_015800405.1.cdslen.954_hit_1	3.88858	-0.643938	3.30097e-06	0.000315968	21.6331	0.0176316	LOC107376035	unknown_likely_coding	17.0592	14.4451	15.5574	19.1245	18.3818	13.1166	12.0563	9.56614	9.40651	10.0831	15.8061	18.6187	14.6256	17.4528	244	216	216	294	252	192	164	127	128	142	218	277	213	282
geneid.107391693.gene.rrh.len.1565.acc.XM_015969107.protein.visual_pigment-like_receptor_peropsin.proteinid.XP_015824593.1.cdslen.1011_hit_1	5.39936	0.702312	3.38146e-06	0.00032171	21.5869	0.0255507	rrh	unknown_likely_coding	38.5231	30.8296	29.6743	36.1673	33.3353	56.224	69.9117	46.2489	54.014	48.3565	42.7781	31.5913	25.612	46.3551	551	461	412	556	457	823	951	614	735	681	590	470	373	749
geneid.107385427.gene.LOC107385427.len.762.acc.XM_015959280.protein.musculoskeletal_embryonic_nuclear_protein.proteinid.XP_015814766.1.cdslen.249_hit_1	1.45111	2.31478	3.4227e-06	0.000323672	21.5637	0.21942	LOC107385427	unknown_likely_coding	0.838979	0.535004	1.29645	0.0650492	0.0729438	2.73264	4.70489	2.03375	1.10233	3.62141	6.45297	6.18384	4.87521	1.98046	12	8	18	1	1	40	64	27	15	51	89	92	71	32
geneid.107381390.gene.ccpg1.len.2928.acc.XM_015953021.protein.cell_cycle_progression_protein_1.proteinid.XP_015808507.1.cdslen.2391_hit_1	6.39303	-0.712588	3.55408e-06	0.000333393	21.4915	0.0270614	ccpg1	unknown_likely_coding	82.4996	86.0688	80.5959	86.3853	101.392	59.5031	38.4478	48.0567	60.9219	60.0728	96.867	110.637	156.419	104.407	1180	1287	1119	1328	1390	871	523	638	829	846	1336	1646	2278	1687
geneid.107389514.gene.LOC107389514.len.4478.acc.XM_015965674.protein.partitioning_defective_6_homolog_alpha-like.proteinid.XP_015821160.1.cdslen.1218_hit_1	2.00425	-0.97063	3.56797e-06	0.000333393	21.484	0.0327951	LOC107389514	unknown_likely_coding	5.73303	5.21629	4.10542	6.24472	4.52252	1.84453	2.86704	2.41037	2.93953	3.12435	4.27781	3.36078	3.63924	3.83713	82	78	57	96	62	27	39	32	40	44	59	50	53	62
geneid.107380995.gene.abcc4.len.4551.acc.XM_015952434.protein.multidrug_resistance-associated_protein_4.proteinid.XP_015807920.1.cdslen.3954_hit_1	8.10637	0.825735	3.63657e-06	0.000337792	21.4475	0.0374379	abcc4	unknown_likely_coding	188.7	244.029	263.611	229.363	177.618	407.026	323.388	358.693	492.813	377.55	227.231	113.662	243.486	202.192	2699	3649	3660	3526	2435	5958	4399	4762	6706	5317	3134	1691	3546	3267
geneid.107373279.gene.LOC107373279.len.4653.acc.XM_015941442.protein.gamma-glutamyltransferase_5-like.proteinid.XP_015796928.1.cdslen.1686_hit_1	4.19449	0.577778	3.73243e-06	0.000344657	21.3976	0.0146585	LOC107373279	unknown_likely_coding	13.5635	16.5183	14.549	12.7496	15.1723	20.1532	21.5396	20.9401	21.973	24.0717	19.6489	17.3416	20.1188	16.0293	194	247	202	196	208	295	293	278	299	339	271	258	293	259
geneid.107382743.gene.tfcp2l1.len.2026.acc.XM_015955002.protein.transcription_factor_CP2-like_protein_1.proteinid.XP_015810488.1.cdslen.1413_hit_1	2.97807	0.838023	3.86364e-06	0.000353289	21.3313	0.0295744	tfcp2l1	unknown_likely_coding	6.85166	6.2863	4.0334	5.07384	5.3249	8.67612	9.99789	11.9765	8.96558	9.87012	8.12059	7.3265	6.38584	9.65473	98	94	56	78	73	127	136	159	122	139	112	109	93	156
geneid.107382297.gene.LOC107382297.len.2725.acc.XM_015954397.protein.volume-regulated_anion_channel_subunit.proteinid.XP_015809883.1.cdslen.2430_hit_1	2.02898	-2.13384	3.87509e-06	0.000353289	21.3257	0.203839	LOC107382297	unknown_likely_coding	3.70549	2.07314	3.60125	4.2282	8.46148	0.409895	1.02919	0.903887	1.32279	1.34915	4.06029	1.68039	10.2997	11.3876	53	31	50	65	116	6	14	12	18	19	56	25	150	184
geneid.107382218.gene.rab11fip4.len.2714.acc.XM_015954271.protein.rab11_family-interacting_protein_4.proteinid.XP_015809757.1.cdslen.1662_hit_1	4.06891	0.605425	3.89343e-06	0.000353289	21.3166	0.0161546	rab11fip4	unknown_likely_coding	12.4449	14.3114	14.1169	11.3836	13.1299	17.3522	20.7309	18.5297	21.6791	21.5154	16.2412	15.7957	16.5483	19.0619	178	214	196	175	180	254	282	246	295	303	224	235	241	308
geneid.107388889.gene.LOC107388889.len.2324.acc.XM_015964682.protein.uncharacterized_protein_LOC107388889.proteinid.XP_015820168.1.cdslen.1056_hit_1	6.05034	0.666214	4.09848e-06	0.000369758	21.2182	0.0239032	LOC107388889	unknown_likely_coding	49.0803	64.2005	52.002	60.9511	50.4771	96.9402	79.9096	91.7445	86.2753	85.7777	47.2009	38.2457	71.1369	51.6156	702	960	722	937	692	1419	1087	1218	1174	1208	651	569	1036	834
geneid.107379137.gene.LOC107379137.len.1501.acc.XM_015949736.protein.GTPase_IMAP_family_member_4-like.proteinid.XP_015805222.1.cdslen.1077_hit_1	2.19424	-1.81596	4.15412e-06	0.000372636	21.1924	0.158828	LOC107379137	unknown_likely_coding	2.65677	4.94879	15.7014	7.22046	7.22144	2.04948	3.6757	1.35583	1.69023	2.05923	2.46518	5.1756	1.78529	3.83713	38	74	218	111	99	30	50	18	23	29	34	77	26	62
geneid.107384274.gene.col6a2.len.3378.acc.XM_015957433.protein.collagen_alpha-2(VI)_chain_isoform_X3.proteinid.XP_015812919.1.cdslen.2655_hit_6	6.45726	-0.677521	4.28e-06	0.000381747	21.1352	0.0250103	col6a2	unknown_likely_coding	138.502	110.211	84.1972	102.518	96.3588	75.8989	60.0609	79.3161	71.9451	45.6582	89.834	92.2871	105.057	77.8567	1981	1648	1169	1576	1321	1111	817	1053	979	643	1239	1373	1530	1258
geneid.107379678.gene.LOC107379678.len.998.acc.XM_015950539.protein.trypsin-2-like.proteinid.XP_015806025.1.cdslen.741_hit_7	6.18835	-2.10269	4.31823e-06	0.00038298	21.1181	0.230426	LOC107379678	unknown_likely_coding	169.194	76.5056	53.4425	105.185	70.9014	13.7315	51.9008	19.3582	22.9284	2.6273	94.6193	53.9742	126.069	160.169	2420	1144	742	1617	972	201	706	257	312	37	1305	803	1836	2588
geneid.107386831.gene.fnip1.len.5602.acc.XM_015961470.protein.folliculin-interacting_protein_1_isoform_X1.proteinid.XP_015816956.1.cdslen.3729_hit_1	6.5401	0.795256	4.38076e-06	0.000386344	21.0906	0.0348505	fnip1	unknown_likely_coding	81.1712	61.3249	87.6544	75.0668	63.0235	138.545	102.772	177.99	107.293	115.53	49.5936	98.5381	80.4753	63.9935	1161	917	1217	1154	864	2028	1398	2363	1460	1627	684	1466	1172	1034
geneid.107391382.gene.renbp.len.2631.acc.XM_015968673.protein.N-acylglucosamine_2-epimerase_isoform_X1.proteinid.XP_015824159.1.cdslen.1209_hit_1	4.30703	0.585176	4.49316e-06	0.000394043	21.042	0.0158363	renbp	unknown_likely_coding	17.1292	15.1139	17.286	15.4167	15.1723	20.2898	25.5093	25.4595	24.1777	25.1369	22.1141	15.3924	20.3248	16.8958	245	226	240	237	208	297	347	338	329	354	305	229	296	273
geneid.107378614.gene.LOC107378614.len.4915.acc.XM_015948920.protein.hepatic_leukemia_factor-like.proteinid.XP_015804406.1.cdslen.891_hit_1	6.94932	0.52395	4.56945e-06	0.000397931	21.0098	0.015047	LOC107378614	unknown_likely_coding	101.377	108.873	123.163	100.046	87.8973	151.115	149.821	167.294	153.738	131.152	125.144	104.117	115.288	109.606	1450	1628	1710	1538	1205	2212	2038	2221	2092	1847	1726	1549	1679	1771
geneid.107387204.gene.tbcel.len.4711.acc.XM_015962026.protein.tubulin-specific_chaperone_cofactor_E-like.proteinid.XP_015817512.1.cdslen.1299_hit_1	7.77058	-0.611263	4.58819e-06	0.000397931	21.0019	0.0208353	tbcel	unknown_likely_coding	201.775	263.69	210.817	211.085	274.269	149.407	141.735	148.915	162.556	161.046	247.678	280.491	356.165	240.378	2886	3943	2927	3245	3760	2187	1928	1977	2212	2268	3416	4173	5187	3884
geneid.107374857.gene.LOC107374857.len.3145.acc.XM_015943142.protein.zinc_finger_protein_703-like.proteinid.XP_015798628.1.cdslen.1755_hit_1	2.13705	-1.13998	4.73135e-06	0.000408092	20.9431	0.0526407	LOC107374857	unknown_likely_coding	3.286	5.14941	4.10542	6.50492	6.63789	2.80095	1.83785	2.41037	2.35163	2.27226	5.94543	5.64611	6.79783	3.71336	47	77	57	100	91	41	25	32	32	32	82	84	99	60
geneid.107384228.gene.LOC107384228.len.2793.acc.XM_015957357.protein.galanin_receptor_type_1-like_isoform_X1.proteinid.XP_015812843.1.cdslen.1188_hit_1	3.62552	-0.707606	4.8233e-06	0.00041375	20.9062	0.0210986	LOC107384228	unknown_likely_coding	9.78809	11.6363	13.7568	12.1642	13.5676	6.69496	9.26275	7.00512	7.34884	7.17181	19.5039	15.594	19.2262	17.7622	140	174	191	187	186	98	126	93	100	101	269	232	280	287
geneid.107393298.gene.LOC107393298.len.5690.acc.XM_015971546.protein.unconventional_myosin-Vb-like.proteinid.XP_015827032.1.cdslen.4980_hit_1	4.86957	0.791729	4.90002e-06	0.000418046	20.876	0.0333957	LOC107393298	unknown_likely_coding	22.3728	31.8996	17.8622	24.6536	22.102	33.1332	35.5807	50.9943	46.5181	40.1906	21.389	14.4514	26.642	19.6808	320	477	248	379	303	485	484	677	633	566	295	215	388	318
geneid.107392122.gene.crlf1.len.2316.acc.XM_015969715.protein.cytokine_receptor-like_factor_1_isoform_X3.proteinid.XP_015825201.1.cdslen.1188_hit_1	2.96276	-0.950489	4.94644e-06	0.000419725	20.8579	0.0411077	crlf1	unknown_likely_coding	8.94911	8.29256	6.62629	12.4244	12.4004	5.26032	3.89624	5.19735	5.73209	5.11258	9.49819	5.98219	8.72045	8.91205	128	124	92	191	170	77	53	69	78	72	131	89	127	144
geneid.107389368.gene.LOC107389368.len.10475.acc.XM_015965479.protein.obscurin-like_protein_1_isoform_X1.proteinid.XP_015820965.1.cdslen.9270_hit_1	6.09687	0.662269	5.13213e-06	0.00043314	20.7873	0.0240788	LOC107389368	unknown_likely_coding	52.2964	42.1316	62.5177	59.2598	50.5501	79.7929	89.834	73.2902	92.9628	87.0559	52.3488	72.5929	56.1679	84.7264	748	630	868	911	693	1168	1222	973	1265	1226	722	1080	818	1369
geneid.107392615.gene.LOC107392615.len.19832.acc.XM_015970511.protein.obscurin-like.proteinid.XP_015825997.1.cdslen.18534_hit_24	5.33989	0.692678	5.24637e-06	0.000438387	20.7452	0.0258463	LOC107392615	unknown_likely_coding	38.1736	24.0752	41.2703	31.2887	30.4905	40.0331	60.1344	61.389	46.8121	59.7888	34.295	39.1867	28.1526	30.8209	546	360	573	481	418	586	818	815	637	842	473	583	410	498
geneid.107393817.gene.slc4a5.len.3811.acc.XM_015972430.protein.electrogenic_sodium_bicarbonate_cotransporter_4.proteinid.XP_015827916.1.cdslen.2943_hit_1	0.623732	1.75263	5.25014e-06	0.000438387	20.7438	0.111697	slc4a5	unknown_likely_coding	0.629234	0.200627	0.504175	1.23593	0.583551	3.27916	1.98488	1.5818	1.98419	1.91722	0.797558	1.20988	1.3733	2.2899	9	3	7	19	8	48	27	21	27	27	11	18	20	37
geneid.107390707.gene.LOC107390707.len.922.acc.XM_015967568.protein.chymotrypsin-like_elastase_family_member_2A.proteinid.XP_015823054.1.cdslen.801_hit_4	7.74074	-1.99379	5.32223e-06	0.000442055	20.7177	0.213685	LOC107390707	unknown_likely_coding	457.104	266.9	143.402	342.094	218.321	39.4866	173.787	70.9551	64.0084	10.7932	288.861	167.905	333.437	423.199	6538	3991	1991	5259	2993	578	2364	942	871	152	3984	2498	4856	6838
geneid.107384076.gene.wdr47.len.3958.acc.XM_015957110.protein.WD_repeat-containing_protein_47.proteinid.XP_015812596.1.cdslen.2742_hit_1	3.07889	-0.860442	5.41261e-06	0.000447196	20.6854	0.0326787	wdr47	unknown_likely_coding	8.94911	10.4326	8.93109	9.62728	10.7957	5.6019	6.76328	5.57397	4.85023	4.18948	7.32303	10.5529	13.4583	9.03583	128	156	124	148	148	82	92	74	66	59	101	157	196	146
geneid.107378250.gene.znf395.len.2323.acc.XM_015948347.protein.zinc_finger_protein_395_isoform_X3.proteinid.XP_015803833.1.cdslen.1668_hit_1	4.89114	0.744267	5.639e-06	0.000463461	20.607	0.0294042	znf395	unknown_likely_coding	28.5952	19.3939	18.4384	19.775	20.6431	28.761	34.6986	35.3269	34.0986	46.0132	25.4493	44.0262	26.848	31.7492	409	290	256	304	283	421	472	469	464	648	351	655	391	513
geneid.107386978.gene.LOC107386978.len.1946.acc.XM_015961730.protein.alpha-1_3-mannosyl-glycoprotein.proteinid.XP_015817216.1.cdslen.1593_hit_4	5.64111	-0.742014	5.80818e-06	0.000474879	20.5504	0.0303505	LOC107386978	unknown_likely_coding	64.7412	51.1598	84.0531	55.2268	52.4466	41.8776	47.8576	29.075	34.9805	31.0305	47.9985	64.9975	49.7821	41.342	926	765	1167	849	719	613	651	386	476	437	662	967	725	668
geneid.107379176.gene.LOC107379176.len.3101.acc.XM_015949795.protein.nuclear_receptor_subfamily_1_group_D_member.proteinid.XP_015805281.1.cdslen.1758_hit_1	6.85371	1.35437	5.90576e-06	0.000480355	20.5185	0.103099	LOC107379176	unknown_likely_coding	68.7963	89.6801	64.4623	81.962	80.6029	112.106	300.966	134.453	110.159	331.608	26.0294	61.4351	76.7674	77.7329	984	1341	895	1260	1105	1641	4094	1785	1499	4670	359	914	1118	1256
geneid.107379162.gene.vmo1.len.794.acc.XM_015949774.protein.vitelline_membrane_outer_layer_protein_1.proteinid.XP_015805260.1.cdslen.630_hit_1	5.1965	-2.08436	5.98204e-06	0.000484051	20.4939	0.232088	vmo1	unknown_likely_coding	78.6543	40.1922	21.6795	58.8045	32.0223	5.80685	28.8175	9.71679	8.59814	1.63319	50.8262	32.4651	62.0731	80.9512	1125	601	301	904	439	85	392	129	117	23	701	483	904	1308
geneid.107390168.gene.LOC107390168.len.2958.acc.XM_015966734.protein.cyclin-T2-like.proteinid.XP_015822220.1.cdslen.2151_hit_1	5.78357	0.485846	6.15369e-06	0.000495388	20.4398	0.0126133	LOC107390168	unknown_likely_coding	50.129	51.561	48.4728	50.0228	48.9453	65.7199	65.7214	83.7602	69.5935	65.4694	50.1011	43.2869	37.9717	39.2378	717	771	673	769	671	962	894	1112	947	922	691	644	553	634
geneid.107381257.gene.lpcat2.len.2610.acc.XM_015952843.protein.lysophosphatidylcholine_acyltransferase_2.proteinid.XP_015808329.1.cdslen.1578_hit_1	6.48937	0.465679	6.58908e-06	0.000527731	20.309	0.0120353	lpcat2	unknown_likely_coding	87.6733	81.9894	68.7838	87.4261	81.1135	116.274	109.462	113.739	113.613	109.92	75.9855	62.7794	68.9396	78.7231	1254	1226	955	1344	1112	1702	1489	1510	1546	1548	1048	934	1004	1272
geneid.107383359.gene.LOC107383359.len.1698.acc.XM_015955925.protein.uncharacterized_protein_LOC107383359.proteinid.XP_015811411.1.cdslen.759_hit_10	5.36405	-0.93971	6.64798e-06	0.000528495	20.2919	0.0489632	LOC107383359	unknown_likely_coding	25.5889	54.3029	31.835	49.0471	40.7756	19.4017	29.4056	14.5375	23.8837	18.2491	48.5785	75.6176	60.8371	81.1987	366	812	442	754	559	284	400	193	325	257	670	1125	886	1312
geneid.107394924.gene.LOC107394924.len.5932.acc.XM_015974141.protein.zinc_finger_MYM-type_protein_4-like_isoform_X2.proteinid.XP_015829627.1.cdslen.4938_hit_1	5.57353	0.48532	6.66594e-06	0.000528495	20.2868	0.0124228	LOC107394924	unknown_likely_coding	39.5719	43.9372	34.9321	47.616	37.4202	55.1309	53.9592	65.2305	57.3209	54.0371	45.3883	41.9426	42.5723	46.1694	566	657	485	732	513	807	734	866	780	761	626	624	620	746
geneid.107385785.gene.mfap2.len.1161.acc.XM_015959891.protein.microfibrillar-associated_protein_2.proteinid.XP_015815377.1.cdslen.495_hit_1	1.98457	-1.07963	6.84039e-06	0.0005396	20.2374	0.0452196	mfap2	unknown_likely_coding	5.80294	4.28003	3.88935	4.3583	4.1578	3.55243	1.98488	1.65713	1.9107	1.49117	5.14787	4.23458	5.01254	5.7557	83	64	54	67	57	52	27	22	26	21	71	63	73	93
geneid.107387618.gene.LOC107387618.len.4435.acc.XM_015962661.protein.ORM1-like_protein_3.proteinid.XP_015818147.1.cdslen.462_hit_1	3.12009	0.795093	7.22007e-06	0.000564333	20.134	0.029113	LOC107387618	unknown_likely_coding	5.24362	6.0188	8.06679	7.54571	5.54373	13.185	11.5417	11.9765	10.1414	9.7281	9.06316	5.84776	8.51445	7.55049	75	90	112	116	76	193	157	159	138	137	125	87	124	122
geneid.107382910.gene.xkr9.len.2219.acc.XM_015955262.protein.XK-related_protein_9_isoform_X2.proteinid.XP_015810748.1.cdslen.1134_hit_1	3.50578	0.870129	7.22583e-06	0.000564333	20.1325	0.038882	xkr9	unknown_likely_coding	9.15886	8.89444	8.35489	11.3836	7.80499	19.675	13.6736	18.1531	17.1228	14.9117	10.6583	5.1756	4.53189	7.98372	131	133	116	175	107	288	186	241	233	210	147	77	66	129
geneid.107395045.gene.nfil3.len.2804.acc.XM_015974314.protein.nuclear_factor_interleukin-3-regulated_protein.proteinid.XP_015829800.1.cdslen.1125_hit_1	3.55187	-1.16251	7.46925e-06	0.000580457	20.0691	0.0719902	nfil3	unknown_likely_coding	20.6249	10.0982	13.1806	15.7419	17.5795	4.91874	6.10166	8.43628	5.6586	9.37306	8.48311	19.7614	7.00383	15.2248	295	151	183	242	241	72	83	112	77	132	117	294	102	246
geneid.107391333.gene.klf15.len.2115.acc.XM_015968601.protein.Krueppel-like_factor_15.proteinid.XP_015824087.1.cdslen.1695_hit_1	2.80908	1.07672	7.67123e-06	0.000593217	20.0181	0.0553785	klf15	unknown_likely_coding	4.47456	3.74503	5.04175	2.79712	2.77187	7.03654	8.08653	6.9298	8.52465	9.23105	4.78535	12.0316	10.4371	10.088	64	56	70	43	38	103	110	92	116	130	66	179	152	163
geneid.107374148.gene.LOC107374148.len.695.acc.XM_015942294.protein.peptide_YY-A-like.proteinid.XP_015797780.1.cdslen.297_hit_1	4.87536	-0.903837	8.03154e-06	0.000618035	19.9303	0.045791	LOC107374148	unknown_likely_coding	31.4617	41.8641	29.3862	40.9159	37.4931	15.781	21.9807	10.922	25.7944	22.2255	33.4974	21.9795	33.7832	40.785	450	626	408	629	514	231	299	145	351	313	462	327	492	659
geneid.107386249.gene.LOC107386249.len.1664.acc.XM_015960542.protein.protein_NipSnap_homolog_1-like.proteinid.XP_015816028.1.cdslen.834_hit_1	5.98104	0.541071	8.14192e-06	0.000623473	19.9042	0.0165354	LOC107386249	unknown_likely_coding	50.1989	58.4492	57.3319	64.3987	52.3737	73.098	85.8643	93.7783	81.1312	79.245	42.7056	39.6572	49.1641	55.0196	718	874	796	990	718	1070	1168	1245	1104	1116	589	590	716	889
geneid.107386599.gene.LOC107386599.len.6022.acc.XM_015961118.protein.roundabout_homolog_1-like_isoform_X2.proteinid.XP_015816604.1.cdslen.4722_hit_1	2.92989	0.930873	8.22243e-06	0.000626581	19.8854	0.0421354	LOC107386599	unknown_likely_coding	6.22243	6.88818	4.46555	5.13889	4.08485	12.8434	10.1449	11.2986	8.8186	8.23693	6.45297	4.63788	9.33843	6.37459	89	103	62	79	56	188	138	150	120	116	89	69	136	103
geneid.107387790.gene.oat.len.2463.acc.XM_015962973.protein.ornithine_aminotransferase_mitochondrial.proteinid.XP_015818459.1.cdslen.1368_hit_1	4.96659	0.875171	8.27648e-06	0.000627653	19.8729	0.0433516	oat	unknown_likely_coding	30.6227	20.2633	17.358	24.9138	21.2267	29.0342	58.0025	45.4956	37.626	39.9065	33.7149	17.0056	26.5047	35.0912	438	303	241	383	291	425	789	604	512	562	465	253	386	567
geneid.107387713.gene.LOC107387713.len.1972.acc.XM_015962847.protein.parathyroid_hormone-related_protein-like_isoform.proteinid.XP_015818333.1.cdslen.546_hit_1	1.34805	1.47715	8.39217e-06	0.000633366	19.8464	0.0938595	LOC107387713	unknown_likely_coding	1.74787	1.33751	0.792274	1.49613	0.729438	2.32274	3.1611	5.72462	2.20465	3.76343	2.8277	1.68039	2.05995	3.96091	25	20	11	23	10	34	43	76	30	53	39	25	30	64
geneid.107394040.gene.LOC107394040.len.4204.acc.XM_015972778.protein.NACHT_LRR_and_PYD_domains-containing_protein.proteinid.XP_015828264.1.cdslen.3147_hit_1	2.86797	0.903429	8.66739e-06	0.000651008	19.7847	0.0391035	LOC107394040	unknown_likely_coding	7.34107	5.21629	5.11377	4.68354	3.86602	10.8622	10.2184	9.11419	7.49581	11.4323	8.99065	5.84776	5.42453	5.01303	105	78	71	72	53	159	139	121	102	161	124	87	79	81
geneid.107382805.gene.cpb1.len.1483.acc.XM_015955109.protein.carboxypeptidase_B.proteinid.XP_015810595.1.cdslen.1251_hit_1	7.30614	-2.098	8.75038e-06	0.000654111	19.7665	0.246124	cpb1	unknown_likely_coding	369.71	197.617	99.5385	265.01	173.971	27.1214	131.81	47.0021	45.6363	6.95879	188.876	106.335	250.215	309.694	5288	2955	1382	4074	2385	397	1793	624	621	98	2605	1582	3644	5004
geneid.107374847.gene.dmgdh.len.3246.acc.XM_015943129.protein.dimethylglycine_dehydrogenase_mitochondrial.proteinid.XP_015798615.1.cdslen.2613_hit_1	6.0932	0.512885	9.1283e-06	0.000679129	19.6857	0.0149092	dmgdh	unknown_likely_coding	56.0718	63.933	51.0657	51.9743	54.7079	85.9414	94.7594	79.0901	67.1684	71.4341	77.3631	69.2321	71.8922	60.342	802	956	709	799	750	1258	1289	1050	914	1006	1067	1030	1047	975
geneid.107395808.gene.jmjd6.len.3095.acc.XM_015975263.protein.bifunctional_arginine_demethylase_and.proteinid.XP_015830749.1.cdslen.1212_hit_1	5.58451	0.459657	9.91564e-06	0.000734225	19.5276	0.0114817	jmjd6	unknown_likely_coding	42.718	44.2716	39.3256	41.8266	37.2013	53.2181	56.8998	61.0124	56.9535	55.1733	51.4787	42.5475	39.551	48.088	611	662	546	643	510	779	774	810	775	777	710	633	576	777
geneid.107386244.gene.wsb2.len.1738.acc.XM_015960535.protein.WD_repeat_and_SOCS_box-containing_protein_2.proteinid.XP_015816021.1.cdslen.1257_hit_1	3.64056	0.749126	1.04259e-05	0.000768384	19.4318	0.0287995	wsb2	unknown_likely_coding	9.43852	11.3688	8.06679	10.0176	9.92036	15.0295	12.9385	17.7011	18.813	17.752	11.8909	8.73803	7.8278	13.1824	135	170	112	154	136	220	176	235	256	250	164	130	114	213
geneid.107383302.gene.col1a2.len.6289.acc.XM_015955845.protein.collagen_alpha-2(I)_chain_isoform_X2.proteinid.XP_015811331.1.cdslen.3960_hit_1	7.17572	-0.601169	1.17415e-05	0.000859133	19.2048	0.0219068	col1a2	unknown_likely_coding	162.692	207.648	141.745	163.599	135.53	125.223	121.371	107.337	103.325	79.671	156.901	159.704	190.271	167.163	2327	3105	1968	2515	1858	1833	1651	1425	1406	1122	2164	2376	2771	2701
geneid.107389371.gene.elmod2.len.1605.acc.XM_015965491.protein.ELMO_domain-containing_protein_2.proteinid.XP_015820977.1.cdslen.894_hit_1	5.81854	0.488494	1.17982e-05	0.000859133	19.1956	0.0135071	elmod2	unknown_likely_coding	43.4871	44.9403	49.5532	45.3393	35.4507	71.3901	59.3257	58.6773	58.7172	59.7888	72.3602	66.8123	62.6224	60.1564	622	672	688	697	486	1045	807	779	799	842	998	994	912	972
geneid.107391999.gene.LOC107391999.len.2931.acc.XM_015969549.protein.atypical_kinase_ADCK3_mitochondrial-like.proteinid.XP_015825035.1.cdslen.1653_hit_1	6.30666	-0.545168	1.18214e-05	0.000859133	19.1919	0.0173893	LOC107391999	unknown_likely_coding	68.6565	82.5913	71.2327	77.0182	87.6055	55.4725	53.6652	43.2359	57.9088	55.7413	105.205	105.461	135.545	105.212	982	1235	989	1184	1201	812	730	574	788	785	1451	1569	1974	1700
geneid.107396719.gene.LOC107396719.len.2228.acc.XM_015976545.protein.urokinase_plasminogen_activator_surface.proteinid.XP_015832031.1.cdslen.618_hit_1	6.66529	0.985061	1.22003e-05	0.00088258	19.1317	0.0590493	LOC107396719	unknown_likely_coding	60.6862	51.8954	75.4821	68.0415	85.709	114.634	138.28	126.394	132.279	167.792	99.8397	51.4872	76.2181	167.472	868	776	1048	1046	1175	1678	1881	1678	1800	2363	1377	766	1110	2706
geneid.107380200.gene.rcbtb2.len.2960.acc.XM_015951323.protein.RCC1_and_BTB_domain-containing_protein_2.proteinid.XP_015806809.1.cdslen.1584_hit_1	5.20857	-0.543684	1.22785e-05	0.000884168	19.1195	0.0164616	rcbtb2	unknown_likely_coding	40.5507	35.1765	45.8079	42.0868	49.8936	30.1956	31.611	25.4595	30.6447	29.0423	33.7874	42.0098	38.933	39.8567	580	526	636	647	684	442	430	338	417	409	466	625	567	644
geneid.107385387.gene.LOC107385387.len.954.acc.XM_015959226.protein.elastase-1-like.proteinid.XP_015814712.1.cdslen.804_hit_1	8.00137	-1.94905	1.24256e-05	0.000890668	19.0968	0.222299	LOC107385387	unknown_likely_coding	582.601	278.67	197.204	364.341	235.9	52.1933	207.53	86.1706	73.5619	10.7222	347.518	218.854	424.555	515.538	8333	4167	2738	5601	3234	764	2823	1144	1001	151	4793	3256	6183	8330
geneid.107381966.gene.lysmd2.len.1495.acc.XM_015953910.protein.lysM_and_putative_peptidoglycan-binding.proteinid.XP_015809396.1.cdslen.648_hit_1	2.70458	0.702807	1.29106e-05	0.000921228	19.0237	0.0207823	lysmd2	unknown_likely_coding	4.6843	6.21942	5.1858	5.65928	5.25196	8.6078	9.33627	9.41549	8.74512	8.09492	5.22038	4.03294	4.87521	4.20847	67	93	72	87	72	126	127	125	119	114	72	60	71	68
geneid.107381521.gene.LOC107381521.len.1006.acc.XM_015953238.protein.chymotrypsin_B-like.proteinid.XP_015808724.1.cdslen.804_hit_1	7.92307	-1.58277	1.37687e-05	0.000976326	18.9009	0.151416	LOC107381521	unknown_likely_coding	522.684	283.753	168.394	356.795	223.5	65.4466	231.936	103.043	87.8921	31.1015	320.256	197.95	348.475	464.974	7476	4243	2338	5485	3064	958	3155	1368	1196	438	4417	2945	5075	7513
geneid.107392783.gene.uhrf1.len.3817.acc.XM_015970787.protein.E3_ubiquitin-protein_ligase_UHRF1.proteinid.XP_015826273.1.cdslen.2331_hit_1	4.49918	-0.802358	1.38071e-05	0.000976326	18.8956	0.0372148	uhrf1	unknown_likely_coding	23.7711	26.0146	27.1534	37.7285	30.2717	20.768	24.1126	12.4284	12.4195	13.7756	22.6941	16.9383	21.3548	25.0652	340	389	377	580	415	304	328	165	169	194	313	252	311	405
geneid.107372901.gene.LOC107372901.len.1191.acc.XM_015941095.protein.low_choriolytic_enzyme-like.proteinid.XP_015796581.1.cdslen.876_hit_1	6.38112	0.815129	1.39382e-05	0.000981177	18.8776	0.0407774	LOC107372901	unknown_likely_coding	65.9997	69.8849	60.2129	42.9325	37.2013	118.46	107.036	81.1992	72.0186	109.068	144.793	78.239	92.1484	87.6971	944	1045	836	660	510	1734	1456	1078	980	1536	1997	1164	1342	1417
geneid.107391796.gene.LOC107391796.len.4293.acc.XM_015969238.protein.transient_receptor_potential_cation_channel.proteinid.XP_015824724.1.cdslen.3786_hit_1	4.51471	0.839008	1.47245e-05	0.0010319	18.7729	0.0410476	LOC107391796	unknown_likely_coding	16.4999	17.2539	17.7181	10.7331	15.2453	21.3146	22.4953	24.405	33.3637	37.1372	21.9691	20.568	34.6071	24.0749	236	258	246	165	209	312	306	324	454	523	303	306	504	389
geneid.107383353.gene.LOC107383353.len.3661.acc.XM_015955922.protein.chloride_anion_exchanger-like.proteinid.XP_015811408.1.cdslen.2262_hit_1	8.31085	-0.558565	1.49257e-05	0.00104135	18.747	0.0196409	LOC107383353	unknown_likely_coding	329.859	429.876	466.362	392.182	284.189	272.717	214.661	272.221	262.5	274.375	325.476	300.252	324.442	290.323	4718	6428	6475	6029	3896	3992	2920	3614	3572	3864	4489	4467	4725	4691
geneid.107378687.gene.macc1.len.3446.acc.XM_015949031.protein.metastasis-associated_in_colon_cancer_protein_1.proteinid.XP_015804517.1.cdslen.2562_hit_1	3.04466	-1.01722	1.52068e-05	0.00105255	18.7114	0.0535293	macc1	unknown_likely_coding	6.43217	8.89444	10.1555	8.0661	9.11798	6.96822	4.41084	2.33504	3.08651	4.33149	11.5283	13.107	14.969	9.7785	92	133	141	124	125	102	60	31	42	61	159	195	218	158
geneid.107381578.gene.LOC107381578.len.792.acc.XM_015953324.protein.chymotrypsin_A-like.proteinid.XP_015808810.1.cdslen.792_hit_4	8.49764	-1.56883	1.52204e-05	0.00105255	18.7097	0.15053	LOC107381578	unknown_likely_coding	763.611	412.823	270.454	557.146	346.191	97.965	348.897	156.9	142.861	45.9422	477.157	264.426	505.511	683.072	10922	6173	3755	8565	4746	1434	4746	2083	1944	647	6581	3934	7362	11037
geneid.107377002.gene.LOC107377002.len.2753.acc.XM_015946360.protein.tumor_necrosis_factor_ligand_superfamily_member.proteinid.XP_015801846.1.cdslen.993_hit_1	5.02764	-0.669842	1.56122e-05	0.00107491	18.6613	0.0263113	LOC107377002	unknown_likely_coding	38.8727	31.8996	32.8434	37.9887	50.9877	21.7928	30.1407	20.2621	22.414	26.841	27.987	39.59	33.6458	38.9283	556	477	456	584	699	319	410	269	305	378	386	589	490	629
geneid.107385883.gene.tcp11l2.len.2999.acc.XM_015960047.protein.T-complex_protein_11-like_protein_2.proteinid.XP_015815533.1.cdslen.1593_hit_1	5.85122	-0.527611	1.61642e-05	0.00110593	18.595	0.0165557	tcp11l2	unknown_likely_coding	66.0696	62.6624	66.6951	58.2841	66.5248	45.84	38.5948	41.8801	50.4865	45.8002	66.4873	67.4845	77.2481	51.4919	945	937	926	896	912	671	525	556	687	645	917	1004	1125	832
geneid.107386784.gene.LOC107386784.len.411.acc.XM_015961400.protein.insulin-like.proteinid.XP_015816886.1.cdslen.312_hit_1	5.01251	5.60199	1.62035e-05	0.00110593	18.5904	1.35903	LOC107386784	unknown_likely_coding	0.489405	4.21316	0.5762	0.650492	1.02121	1.09305	344.56	0.677915	0.88186	1.70419	1.16008	1.61318	24.0327	71.7915	7	63	8	10	14	16	4687	9	12	24	16	24	350	1160
geneid.107382290.gene.LOC107382290.len.2800.acc.XM_015954385.protein.two_pore_calcium_channel_protein_1-like.proteinid.XP_015809871.1.cdslen.2304_1	2.88618	0.935127	1.64365e-05	0.00111697	18.5632	0.0449871	geneid.107382290.gene.LOC107382290.len.2800.acc.XM_015954385.protein.two_pore_calcium_channel_protein_1-like.proteinid.XP_015809871.1.cdslen.2304_1	protein_coding	5.03388	4.74816	5.4739	3.57771	4.74135	10.0424	6.98382	11.9765	6.46698	9.87012	7.75806	9.14133	5.42453	10.3974	72	71	76	55	65	147	95	159	88	139	107	136	79	168
geneid.107384866.gene.mkrn2.len.1710.acc.XM_015958348.protein.probable_E3_ubiquitin-protein_ligase_makorin-2.proteinid.XP_015813834.1.cdslen.1206_hit_1	6.24271	0.476104	1.65516e-05	0.00111995	18.5499	0.0136661	mkrn2	unknown_likely_coding	62.8535	62.2611	65.0385	65.4395	59.3763	93.5928	96.4503	79.6174	81.2781	88.6181	67.6474	87.8508	64.4764	83.9837	899	931	903	1006	814	1370	1312	1057	1106	1248	933	1307	939	1357
geneid.107378634.gene.LOC107378634.len.3451.acc.XM_015948940.protein.membrane_progestin_receptor_alpha.proteinid.XP_015804426.1.cdslen.1059_hit_1	2.72774	0.838558	1.70736e-05	0.00115031	18.4907	0.0345692	LOC107378634	unknown_likely_coding	5.87286	4.21316	4.24947	6.37482	4.01191	7.51475	12.0563	9.18952	8.74512	6.88778	6.52547	5.51168	4.87521	5.13681	84	63	59	98	55	110	164	122	119	97	90	82	71	83
geneid.107376701.gene.LOC107376701.len.3220.acc.XM_015945960.protein.SEC14-like_protein_1.proteinid.XP_015801446.1.cdslen.2124_1	7.21404	0.455768	1.71704e-05	0.00115188	18.4799	0.0130046	geneid.107376701.gene.LOC107376701.len.3220.acc.XM_015945960.protein.SEC14-like_protein_1.proteinid.XP_015801446.1.cdslen.2124_1	protein_coding	132.419	146.324	125.323	137.579	139.687	167.374	187.387	195.541	202.167	184.692	125.724	113.998	117.623	100.818	1894	2188	1740	2115	1915	2450	2549	2596	2751	2601	1734	1696	1713	1629
geneid.107387261.gene.LOC107387261.len.3615.acc.XM_015962133.protein.brain-specific_angiogenesis_inhibitor.proteinid.XP_015817619.1.cdslen.1728_hit_1	1.45557	1.12347	1.76371e-05	0.00117598	18.4288	0.0529133	LOC107387261	unknown_likely_coding	1.8877	1.80564	1.36847	1.62623	1.75065	4.91874	3.6757	4.14282	2.71907	3.05335	1.74013	2.21812	1.92262	3.65147	27	27	19	25	24	72	50	55	37	43	24	33	28	59
geneid.107380955.gene.slc3a2.len.2300.acc.XM_015952380.protein.4F2_cell-surface_antigen_heavy_chain.proteinid.XP_015807866.1.cdslen.1530_hit_1	8.46748	1.11677	1.76795e-05	0.00117598	18.4242	0.0791633	slc3a2	unknown_likely_coding	203.313	322.942	311.292	229.754	153.182	562.718	592.743	605.303	475.102	430.309	421.401	93.6314	299.379	257.769	2908	4829	4322	3532	2100	8237	8063	8036	6465	6060	5812	1393	4360	4165
geneid.107375565.gene.LOC107375565.len.1170.acc.XM_015944145.protein.zinc_transporter_ZIP9-like.proteinid.XP_015799631.1.cdslen.915_hit_1	6.56487	0.526945	1.77784e-05	0.00117758	18.4136	0.0172747	LOC107375565	unknown_likely_coding	88.2327	81.5213	75.3381	77.4085	73.7462	125.838	82.9972	129.181	115.965	117.944	85.4837	82.2047	87.5478	99.9512	1262	1219	1046	1190	1011	1842	1129	1715	1578	1661	1179	1223	1275	1615
geneid.107385145.gene.LOC107385145.len.3124.acc.XM_015958824.protein.transmembrane_prolyl_4-hydroxylase-like.proteinid.XP_015814310.1.cdslen.1503_hit_1	1.86526	-1.29317	1.79429e-05	0.00118038	18.3961	0.0715887	LOC107385145	unknown_likely_coding	2.37711	3.07627	1.65657	3.64275	5.03312	1.16137	1.39676	1.20518	1.54326	1.13613	5.80042	4.70509	8.99511	6.9316	34	46	23	56	69	17	19	16	21	16	80	70	131	112
geneid.107395261.gene.LOC107395261.len.2160.acc.XM_015974599.protein.breast_cancer_metastasis-suppressor_1-like.proteinid.XP_015830085.1.cdslen.789_hit_1	4.76871	-0.49626	1.79711e-05	0.00118038	18.3931	0.0131611	LOC107395261	unknown_likely_coding	30.4829	28.7565	30.6106	26.3449	31.5117	21.1096	20.9515	21.4673	21.1647	20.3793	32.8449	34.8177	33.5772	25.5603	436	430	425	405	432	309	285	285	288	287	453	518	489	413
geneid.107392299.gene.tmc6.len.3159.acc.XM_015970041.protein.transmembrane_channel-like_protein_6.proteinid.XP_015825527.1.cdslen.2460_hit_1	5.43263	-0.556891	1.82787e-05	0.00119558	18.3607	0.0183672	tmc6	unknown_likely_coding	39.2223	48.9529	46.8882	54.6413	48.4347	32.5184	35.8013	26.1374	33.3637	34.5099	43.8657	46.1771	53.078	58.0521	561	732	651	840	664	476	487	347	454	486	605	687	773	938
geneid.107382250.gene.evpl.len.7088.acc.XM_015954322.protein.envoplakin.proteinid.XP_015809808.1.cdslen.5958_hit_1	3.27466	0.856707	1.86072e-05	0.00120764	18.3268	0.0404079	evpl	unknown_likely_coding	8.59954	6.2863	8.93109	6.50492	6.63789	9.70086	15.732	15.9687	10.5823	15.2667	8.55562	8.40195	8.37712	4.51792	123	94	124	100	91	142	214	212	144	215	118	125	122	73
geneid.107377852.gene.LOC107377852.len.2105.acc.XM_015947794.protein.integral_membrane_protein_GPR137-like.proteinid.XP_015803280.1.cdslen.1161_hit_1	4.70787	-0.718113	1.8617e-05	0.00120764	18.3258	0.0304346	LOC107377852	unknown_likely_coding	24.3304	31.699	31.3309	28.7517	33.4083	18.1037	16.8347	13.257	22.7814	20.0953	26.0294	29.6421	41.199	25.4365	348	474	435	442	458	265	229	176	310	283	359	441	600	411
geneid.107395740.gene.LOC107395740.len.2155.acc.XM_015975183.protein.occludin-like.proteinid.XP_015830669.1.cdslen.1482_hit_1	7.43164	-0.505252	1.88751e-05	0.00121935	18.2996	0.0162473	LOC107395740	unknown_likely_coding	181.15	189.258	197.42	219.086	206.723	153.916	121.886	127.599	147.785	150.324	154.001	211.864	175.302	176.694	2591	2830	2741	3368	2834	2253	1658	1694	2011	2117	2124	3152	2553	2855
geneid.107376536.gene.slc5a11.len.2584.acc.XM_015945675.protein.sodium/myo-inositol_cotransporter_2_isoform_X2.proteinid.XP_015801161.1.cdslen.1968_hit_1	6.80273	0.448494	1.92483e-05	0.00123836	18.2623	0.0125595	slc5a11	unknown_likely_coding	107.529	103.055	92.408	104.859	79.3629	134.787	121.813	140.253	130.074	138.821	108.468	101.227	98.3969	101.127	1538	1541	1283	1612	1088	1973	1657	1862	1770	1955	1496	1506	1433	1634
geneid.107392386.gene.isca2.len.1553.acc.XM_015970161.protein.iron-sulfur_cluster_assembly_2_homolog_.proteinid.XP_015825647.1.cdslen.507_hit_1	5.12257	-0.52012	1.97384e-05	0.00126471	18.2144	0.0155487	isca2	unknown_likely_coding	35.5867	39.2559	37.8131	38.1839	41.9427	24.7987	28.7439	25.0829	27.9256	28.3322	34.0775	39.3211	47.4475	36.5766	509	587	525	587	575	363	391	333	380	399	470	585	691	591
geneid.107380038.gene.smc4.len.4230.acc.XM_015951048.protein.structural_maintenance_of_chromosomes_protein_4.proteinid.XP_015806534.1.cdslen.3894_hit_1	5.55749	-0.660423	2.0045e-05	0.00127913	18.185	0.0267169	smc4	unknown_likely_coding	35.9363	57.5129	37.1649	55.2268	53.5408	37.847	33.3753	22.4465	28.5135	29.8234	72.7953	61.8384	68.3216	62.5082	514	860	516	849	734	554	454	298	388	420	1004	920	995	1010
geneid.107379505.gene.dedd2.len.2797.acc.XM_015950286.protein.DNA-binding_death_effector_domain-containing.proteinid.XP_015805772.1.cdslen.1131_hit_1	7.19577	0.47022	2.02155e-05	0.00128479	18.1689	0.0140875	dedd2	unknown_likely_coding	134.167	138.767	99.2504	139.205	129.913	168.262	180.477	192.151	173.947	175.532	141.53	125.021	135.888	118.147	1919	2075	1378	2140	1781	2463	2455	2551	2367	2472	1952	1860	1979	1909
geneid.107384795.gene.slc16a10.len.2756.acc.XM_015958250.protein.monocarboxylate_transporter_10.proteinid.XP_015813736.1.cdslen.1461_hit_1	7.01832	0.487194	2.03833e-05	0.00129023	18.1531	0.0151434	slc16a10	unknown_likely_coding	114.94	130.207	131.59	124.439	107.3	156.512	181.432	191.097	172.036	155.579	94.1118	72.6601	93.7963	87.5733	1644	1947	1827	1913	1471	2291	2468	2537	2341	2191	1298	1081	1366	1415
geneid.107374531.gene.LOC107374531.len.1903.acc.XM_015942685.protein.UDP-glucuronosyltransferase_2A2-like.proteinid.XP_015798171.1.cdslen.1590_hit_1	7.83523	-0.515068	2.15071e-05	0.0013559	18.051	0.0172258	LOC107374531	unknown_likely_coding	237.99	260.614	257.849	231.315	276.238	182.95	155.997	174.902	180.561	193.426	276.535	200.84	292.787	268.29	3404	3897	3580	3556	3787	2678	2122	2322	2457	2724	3814	2988	4264	4335
geneid.107393933.gene.LOC107393933.len.4884.acc.XM_015972568.protein.clustered_mitochondria_protein_homolog.proteinid.XP_015828054.1.cdslen.4134_hit_1	6.78401	-0.474564	2.16628e-05	0.00135773	18.0372	0.0142291	LOC107393933	unknown_likely_coding	112.074	120.978	120.282	120.146	121.087	83.2771	88.8783	73.4408	88.333	95.0798	113.471	144.984	128.335	129.039	1603	1809	1670	1847	1660	1219	1209	975	1202	1339	1565	2157	1869	2085
geneid.107394133.gene.dusp1.len.2102.acc.XM_015972952.protein.dual_specificity_protein_phosphatase_1.proteinid.XP_015828438.1.cdslen.1119_hit_1	5.78487	1.0261	2.17092e-05	0.00135773	18.0331	0.067553	dusp1	unknown_likely_coding	40.7604	37.9853	49.4811	40.7208	42.818	48.2993	131.663	63.3474	52.6912	137.33	22.4766	35.0866	33.3025	34.101	583	568	687	626	587	707	1791	841	717	1934	310	522	485	551
geneid.107390175.gene.LOC107390175.len.1288.acc.XM_015966740.protein.polycystic_kidney_disease_protein_1-like_2.proteinid.XP_015822226.1.cdslen.969_hit_1	3.25366	-0.901198	2.20168e-05	0.00136669	18.0064	0.0442237	LOC107390175	unknown_likely_coding	9.92792	9.49632	10.8758	8.58649	13.6405	8.26622	3.60218	4.06749	5.73209	6.46173	11.5283	12.166	11.6044	15.101	142	142	151	132	187	121	49	54	78	91	159	181	169	244
geneid.107381427.gene.LOC107381427.len.5133.acc.XM_015953089.protein.tripartite_motif-containing_protein_66-like.proteinid.XP_015808575.1.cdslen.3747_hit_1	3.83217	0.570594	2.21029e-05	0.00136669	17.9989	0.0167589	LOC107381427	unknown_likely_coding	12.7944	10.7001	11.8841	12.2943	11.9628	13.9364	19.0401	18.379	17.6372	19.8112	13.0509	13.9809	10.2997	11.9446	183	160	165	189	164	204	259	244	240	279	180	208	150	193
geneid.107375301.gene.acsl1.len.3033.acc.XM_015943756.protein.long-chain-fatty-acid--CoA_ligase_1_isoform_X1.proteinid.XP_015799242.1.cdslen.2097_hit_1	5.85996	-0.502477	2.21136e-05	0.00136669	17.998	0.015477	acsl1	unknown_likely_coding	68.4467	69.5505	66.1909	61.0812	61.054	52.125	40.1386	48.8099	48.2819	41.6817	69.2425	51.756	71.7549	60.5896	979	1040	919	939	837	763	546	648	657	587	955	770	1045	979
geneid.107377747.gene.LOC107377747.len.1434.acc.XM_015947570.protein.gap_junction_Cx32_2_protein-like.proteinid.XP_015803056.1.cdslen.861_hit_1	9.17198	0.385172	2.22322e-05	0.00136863	17.9878	0.00975859	LOC107377747	unknown_likely_coding	476.61	573.524	503.382	530.476	512.212	657.882	686.032	639.199	725.551	691.974	535.451	501.227	537.372	498.332	6817	8576	6989	8155	7022	9630	9332	8486	9873	9745	7385	7457	7826	8052
geneid.107373562.gene.LOC107373562.len.2697.acc.XM_015941685.protein.metal_transporter_CNNM2-like_isoform_X2.proteinid.XP_015797171.1.cdslen.783_hit_1	3.42745	1.02467	2.2643e-05	0.00138848	17.953	0.0632056	LOC107373562	unknown_likely_coding	5.80294	11.7032	6.84237	11.4487	7.07555	15.3711	20.9515	17.3245	20.1358	13.8466	4.64034	2.08368	6.24851	5.50814	83	175	95	176	97	225	285	230	274	195	64	31	91	89
geneid.107380041.gene.LOC107380041.len.2653.acc.XM_015951055.protein.uncharacterized_protein_LOC107380041_isoform_X3.proteinid.XP_015806541.1.cdslen.1692_hit_1	4.67616	-0.539293	2.41587e-05	0.00147565	17.8297	0.0162773	LOC107380041	unknown_likely_coding	27.127	22.8714	25.7129	28.7517	28.521	16.7374	18.599	16.6466	17.8577	21.7995	29.8722	39.7917	29.2513	32.2443	388	342	357	442	391	245	253	221	243	307	412	592	426	521
geneid.107381080.gene.LOC107381080.len.6168.acc.XM_015952591.protein.sodium-_and_chloride-dependent_GABA_transporter.proteinid.XP_015808077.1.cdslen.1860_hit_1	2.296	0.957914	2.45679e-05	0.00148715	17.7977	0.047034	LOC107381080	unknown_likely_coding	3.98515	4.14628	3.52922	3.51266	2.77187	5.12369	10.2184	8.21031	6.39349	5.18359	3.91528	3.89851	3.9139	2.41368	57	62	49	54	38	75	139	109	87	73	54	58	57	39
geneid.107379902.gene.LOC107379902.len.2330.acc.XM_015950860.protein.autophagy-related_protein_16-2-like_isoform_X1.proteinid.XP_015806346.1.cdslen.1755_hit_1	5.29096	-0.530047	2.45925e-05	0.00148715	17.7958	0.016932	LOC107379902	unknown_likely_coding	39.9913	42.0647	40.1179	46.7053	51.8631	24.5937	36.0953	30.9581	29.9098	31.9536	46.9109	38.3129	46.1428	40.228	572	629	557	718	711	360	491	411	407	450	647	570	672	650
geneid.107379338.gene.LOC107379338.len.1393.acc.XM_015950057.protein.pollen-specific_leucine-rich_repeat.proteinid.XP_015805543.1.cdslen.1050_hit_1	3.13969	1.59203	2.46312e-05	0.00148715	17.7928	0.148698	LOC107379338	unknown_likely_coding	2.65677	2.54127	1.58455	2.66702	4.01191	12.1602	3.82272	8.96355	7.86326	7.9529	6.9605	7.3265	19.5695	32.1824	38	38	22	41	55	178	52	119	107	112	96	109	285	520
geneid.107386996.gene.LOC107386996.len.1600.acc.XM_015961721.protein.tricarboxylate_transport_protein_.proteinid.XP_015817207.1.cdslen.1056_hit_1	1.911	-1.16138	2.4793e-05	0.00148957	17.7804	0.0689018	LOC107386996	unknown_likely_coding	5.38345	7.82444	5.4739	3.44761	3.86602	3.07421	2.42596	2.41037	1.76372	1.98823	2.61019	4.57066	3.77657	1.98046	77	117	76	53	53	45	33	32	24	28	36	68	55	32
geneid.107382349.gene.LOC107382349.len.2893.acc.XM_015954464.protein.mucolipin-1-like.proteinid.XP_015809950.1.cdslen.1764_hit_1	5.52301	-0.519339	2.4861e-05	0.00148957	17.7751	0.0163431	LOC107382349	unknown_likely_coding	44.4659	46.2779	47.1763	44.2985	54.8538	34.0896	27.2737	29.9789	36.0093	38.4154	54.669	61.6367	63.6524	57.9284	636	692	655	681	752	499	371	398	490	541	754	917	927	936
geneid.107373010.gene.LOC107373010.len.537.acc.XM_015941203.protein.somatostatin-1-like.proteinid.XP_015796689.1.cdslen.366_hit_1	3.40609	5.84949	2.669e-05	0.00159308	17.6401	1.51133	LOC107373010	unknown_likely_coding	0.209745	0.869382	0.14405	0.195148	0.291775	1.84453	100.935	0.37662	0.220465	0.213024	0.362526	1.20988	4.39456	36.1433	3	13	2	3	4	27	1373	5	3	3	5	18	64	584
geneid.107389689.gene.sestd1.len.3082.acc.XM_015965945.protein.SEC14_domain_and_spectrin_repeat-containing.proteinid.XP_015821431.1.cdslen.2247_hit_1	4.12801	-0.500779	2.68575e-05	0.00159486	17.6282	0.0125508	sestd1	unknown_likely_coding	17.8283	19.4608	18.1503	18.2788	20.4972	13.9364	14.2617	12.8804	11.4642	14.2726	20.374	21.5762	21.4921	18.1954	255	291	252	281	281	204	194	171	156	201	281	321	313	294
geneid.107380347.gene.oaf.len.2746.acc.XM_015951553.protein.out_at_first_protein_homolog.proteinid.XP_015807039.1.cdslen.828_hit_1	6.02328	0.442847	2.69231e-05	0.00159486	17.6236	0.0122322	oaf	unknown_likely_coding	51.0379	54.6373	55.1711	60.6909	57.115	76.787	71.1615	78.2616	72.2391	81.5883	64.8922	60.8301	55.5499	68.6352	730	817	766	933	783	1124	968	1039	983	1149	895	905	809	1109
geneid.107382692.gene.LOC107382692.len.3015.acc.XM_015954942.protein.CCAAT/enhancer-binding_protein_beta-like_isoform.proteinid.XP_015810428.1.cdslen.564_hit_1	1.60026	1.16824	2.7059e-05	0.00159689	17.614	0.0658162	LOC107382692	unknown_likely_coding	1.18855	2.54127	2.5929	1.36603	1.45888	4.37222	4.48435	3.31425	3.01302	5.53863	3.40775	2.08368	3.08992	2.16612	17	38	36	21	20	64	61	44	41	78	47	31	45	35
geneid.107386908.gene.spg20.len.2929.acc.XM_015961571.protein.spartin_isoform_X1.proteinid.XP_015817057.1.cdslen.1791_hit_1	2.66209	-0.938726	2.71839e-05	0.00159825	17.6052	0.0446252	spg20	unknown_likely_coding	6.29234	4.81504	7.05844	6.30977	8.89915	5.39695	3.6757	2.56101	3.23349	2.55629	7.97558	9.8807	8.23979	9.46906	90	72	98	97	122	79	50	34	44	36	110	147	120	153
geneid.107376824.gene.LOC107376824.len.2419.acc.XM_015946124.protein.ATP-binding_cassette_sub-family_G_member_2-like.proteinid.XP_015801610.1.cdslen.1941_hit_1	7.445	0.533668	2.72913e-05	0.00159858	17.5977	0.0189508	LOC107376824	unknown_likely_coding	151.506	176.016	149.164	161.647	130.788	252.495	198.929	253.766	216.129	196.053	132.975	109.561	158.959	150.02	2167	2632	2071	2485	1793	3696	2706	3369	2941	2761	1834	1630	2315	2424
geneid.107392228.gene.LOC107392228.len.2696.acc.XM_015969903.protein.heme-binding_protein_1-like.proteinid.XP_015825389.1.cdslen.825_hit_1	6.37191	0.410081	2.74571e-05	0.00160231	17.5862	0.0106078	LOC107392228	unknown_likely_coding	72.4319	73.3624	69.8642	72.3997	76.0075	83.8236	101.596	100.557	97.813	101.542	81.2059	75.752	75.8748	75.3811	1036	1097	970	1113	1042	1227	1382	1335	1331	1430	1120	1127	1105	1218
geneid.107388254.gene.LOC107388254.len.1740.acc.XM_015963699.protein.uncharacterized_protein_LOC107388254_isoform_X1.proteinid.XP_015819185.1.cdslen.1077_hit_1	-0.106483	1.55201	2.80493e-05	0.00163081	17.5456	0.0660286	LOC107388254	unknown_likely_coding	0.489405	0.468129	0.5762	0.260197	0.291775	1.43463	1.17622	1.50648	0.88186	1.20714	1.08758	0.537725	0.823979	0.433225	7	7	8	4	4	21	16	20	12	17	15	8	12	7
geneid.107392089.gene.stard9.len.11344.acc.XM_015969664.protein.stAR-related_lipid_transfer_protein_9.proteinid.XP_015825150.1.cdslen.9945_hit_1	7.31908	-0.617245	2.82799e-05	0.00163814	17.5301	0.0253931	stard9	unknown_likely_coding	157.868	171.603	143.258	175.047	200.596	119.826	98.5087	100.557	117.802	117.66	177.928	155.671	263.879	228.867	2258	2566	1989	2691	2750	1754	1340	1335	1603	1657	2454	2316	3843	3698
geneid.107383825.gene.ssx2ip.len.2548.acc.XM_015956635.protein.afadin-_and_alpha-actinin-binding_protein.proteinid.XP_015812121.1.cdslen.1761_hit_1	4.54621	-0.512694	2.85532e-05	0.0016479	17.5118	0.0146296	ssx2ip	unknown_likely_coding	25.519	27.6196	23.4801	23.808	27.0622	18.7186	17.2023	18.4544	16.6084	18.6751	22.8392	28.365	31.4485	25.0033	365	413	326	366	371	274	234	245	226	263	315	422	458	404
geneid.107392839.gene.LOC107392839.len.2120.acc.XM_015970873.protein.interferon-induced_protein_44-like.proteinid.XP_015826359.1.cdslen.1341_hit_1	3.99587	-1.54969	2.90096e-05	0.00166451	17.4816	0.153061	LOC107392839	unknown_likely_coding	16.43	11.7032	25.6409	34.346	39.6085	14.4147	10.3655	4.29346	8.15721	6.60375	8.19309	21.9795	4.46322	14.7296	235	175	356	528	543	211	141	57	111	93	113	327	65	238
geneid.107380384.gene.LOC107380384.len.1795.acc.XM_015951620.protein.arsenite_methyltransferase-like.proteinid.XP_015807106.1.cdslen.1086_hit_1	7.45606	-0.447779	2.90531e-05	0.00166451	17.4788	0.0132807	LOC107380384	unknown_likely_coding	185.205	181.433	170.411	182.528	213.507	134.377	125.635	140.328	138.893	146.916	208.453	196.27	229.478	201.016	2649	2713	2366	2806	2927	1967	1709	1863	1890	2069	2875	2920	3342	3248
geneid.107391169.gene.LOC107391169.len.1924.acc.XM_015968307.protein.interferon_regulatory_factor_4-like_isoform_X2.proteinid.XP_015823793.1.cdslen.1200_hit_1	5.1157	-0.871276	2.97112e-05	0.00169602	17.4362	0.0492201	LOC107391169	unknown_likely_coding	33.9087	28.8902	49.7692	44.949	48.5076	29.3075	28.5234	15.8933	18.96	20.5923	34.0775	58.8809	27.1913	43.57	485	432	691	691	665	429	388	211	258	290	470	876	396	704
geneid.107391197.gene.LOC107391197.len.5019.acc.XM_015968345.protein.uncharacterized_protein_LOC107391197.proteinid.XP_015823831.1.cdslen.4362_hit_1	4.52644	-0.627523	2.99035e-05	0.00170081	17.4239	0.0233546	LOC107391197	unknown_likely_coding	18.108	22.537	28.2338	26.41	26.7704	18.7186	19.4812	13.9349	13.2279	14.1306	28.3496	34.4144	27.878	28.1596	259	337	392	406	367	274	265	185	180	199	391	512	406	455
geneid.107379680.gene.LOC107379680.len.971.acc.XM_015950541.protein.trypsin-2-like.proteinid.XP_015806027.1.cdslen.729_hit_6	7.74102	-1.65591	3.08439e-05	0.00174797	17.3651	0.17963	LOC107379680	unknown_likely_coding	403.759	245.634	180.062	313.147	205.191	52.4666	207.383	77.5083	76.6484	14.9117	307.205	195.329	311.052	409.645	5775	3673	2500	4814	2813	768	2821	1029	1043	210	4237	2906	4530	6619
geneid.107394375.gene.LOC107394375.len.1952.acc.XM_015973299.protein.forkhead_box_protein_H1-like.proteinid.XP_015828785.1.cdslen.756_hit_1	0.401442	-1.32801	3.20412e-05	0.00180929	17.2927	0.0465805	LOC107394375	unknown_likely_coding	1.25847	1.73876	1.65657	1.30098	1.53182	0.409895	0.514597	0.602591	0.661395	0.781089	1.30509	1.94925	1.1673	1.54723	18	26	23	20	21	6	7	8	9	11	18	29	17	25
geneid.107376352.gene.card11.len.3955.acc.XM_015945404.protein.caspase_recruitment_domain-containing_protein_11.proteinid.XP_015800890.1.cdslen.3465_hit_1	5.75567	0.734075	3.42665e-05	0.00192801	17.1652	0.0360653	card11	unknown_likely_coding	34.9575	48.0835	57.9081	43.1276	33.773	72.6198	65.1333	84.0615	86.1284	56.3804	52.8563	28.7683	49.7821	40.5994	500	719	804	663	463	1063	886	1116	1172	794	729	428	725	656
geneid.107392886.gene.pla2g4a.len.5247.acc.XM_015970951.protein.cytosolic_phospholipase_A2.proteinid.XP_015826437.1.cdslen.2241_hit_1	4.44503	0.641276	3.44646e-05	0.00193223	17.1542	0.0254399	pla2g4a	unknown_likely_coding	19.0868	15.582	19.2307	19.6449	16.1206	32.2451	30.1407	22.5219	27.6316	27.5511	17.7638	18.9548	12.291	24.3225	273	233	267	302	221	472	410	299	376	388	245	282	179	393
geneid.107396079.gene.LOC107396079.len.1511.acc.XM_015975608.protein.zona_pellucida_sperm-binding_protein_3-like.proteinid.XP_015831094.1.cdslen.1212_hit_1	3.73426	0.675454	3.74939e-05	0.00209459	16.9942	0.0260656	LOC107396079	unknown_likely_coding	10.2775	8.62694	8.06679	10.4729	9.40975	15.1661	19.0401	14.8388	13.1544	12.9235	13.776	11.6283	18.9515	18.0717	147	129	112	161	129	222	259	197	179	182	190	173	276	292
geneid.107380483.gene.hip1.len.4958.acc.XM_015951752.protein.huntingtin-interacting_protein_1_isoform_X2.proteinid.XP_015807238.1.cdslen.3162_hit_1	6.36894	-0.422491	3.91894e-05	0.00218154	16.9102	0.0117334	hip1	unknown_likely_coding	87.114	89.0782	80.5959	97.5738	100.662	62.7823	66.4566	69.3733	69.226	72.5702	85.1212	98.0004	87.7538	88.3779	1246	1332	1119	1500	1380	919	904	921	942	1022	1174	1458	1278	1428
geneid.107385161.gene.LOC107385161.len.1975.acc.XM_015958853.protein.peptidyl-prolyl_cis-trans_isomerase_FKBP5-like.proteinid.XP_015814339.1.cdslen.1353_hit_1	5.47651	2.40409	3.99068e-05	0.00220088	16.8758	0.369336	LOC107385161	unknown_likely_coding	8.11013	12.9739	41.7745	10.603	8.46148	29.7174	192.754	88.4303	34.613	96.926	40.6754	3.69686	46.4175	9.28339	116	194	580	163	116	435	2622	1174	471	1365	561	55	676	150
geneid.107390716.gene.dusp5.len.1648.acc.XM_015967585.protein.dual_specificity_protein_phosphatase_5.proteinid.XP_015823071.1.cdslen.1125_hit_1	3.60313	-0.727653	3.99442e-05	0.00220088	16.874	0.0315383	dusp5	unknown_likely_coding	17.8982	10.7001	18.8705	14.4409	16.7041	12.6384	8.08653	9.26484	9.25953	8.30794	12.6159	8.6036	10.1624	10.5831	256	160	262	222	229	185	110	123	126	117	174	128	148	171
geneid.107395550.gene.ciart.len.3171.acc.XM_015974939.protein.circadian-associated_transcriptional_repressor.proteinid.XP_015830425.1.cdslen.1254_hit_1	3.83225	0.66666	3.99574e-05	0.00220088	16.8734	0.0268573	ciart	unknown_likely_coding	12.0953	15.8495	8.85907	14.2458	10.2121	21.5195	19.8488	20.0362	18.1516	18.036	10.3683	7.52815	8.78911	12.1922	173	237	123	219	140	315	270	266	247	254	143	112	128	197
geneid.107379679.gene.LOC107379679.len.915.acc.XM_015950540.protein.trypsin-2-like.proteinid.XP_015806026.1.cdslen.729_hit_1	6.23779	-1.68555	4.03156e-05	0.00221285	16.8565	0.190564	LOC107379679	unknown_likely_coding	151.226	78.3112	62.7337	113.251	64.7012	15.6443	71.8966	29.9036	23.9572	5.11258	112.238	70.442	109.383	148.596	2163	1171	871	1741	887	229	978	397	326	72	1548	1048	1593	2401
geneid.107383978.gene.LOC107383978.len.1897.acc.XM_015956949.protein.bcl-2-related_ovarian_killer_protein_homolog.proteinid.XP_015812435.1.cdslen.645_hit_1	3.21672	0.800704	4.10736e-05	0.0022466	16.8211	0.0374627	LOC107383978	unknown_likely_coding	6.572	9.0282	6.12212	6.63502	5.54373	13.3899	7.71896	13.709	13.1544	11.2903	10.1507	6.58713	10.0937	8.29316	94	135	85	102	76	196	105	182	179	159	140	98	147	134
geneid.107375972.gene.LOC107375972.len.3182.acc.XM_015944824.protein.zinc_finger_protein_Pegasus-like.proteinid.XP_015800310.1.cdslen.1254_hit_1	6.47363	0.786258	4.15007e-05	0.00226208	16.8015	0.0427595	LOC107375972	unknown_likely_coding	58.2391	57.5129	57.836	52.6248	69.3696	95.9155	112.697	106.659	96.4902	100.689	157.191	121.123	110.619	48.088	833	860	803	809	951	1404	1533	1416	1313	1418	2168	1802	1611	777
geneid.107397221.gene.LOC107397221.len.2610.acc.XM_015977149.protein.uncharacterized_protein_LOC107397221_isoform_X1.proteinid.XP_015832635.1.cdslen.867_hit_1	4.18364	0.547156	4.2398e-05	0.00230299	16.7609	0.0172302	LOC107397221	unknown_likely_coding	13.7732	15.582	14.1169	15.807	11.3792	19.4017	19.5547	22.9738	22.9284	18.7461	24.1442	19.4925	18.5395	16.3388	197	233	196	243	156	284	266	305	312	264	333	290	270	264
geneid.107385471.gene.ell2.len.3837.acc.XM_015959366.protein.RNA_polymerase_II_elongation_factor_ELL2.proteinid.XP_015814852.1.cdslen.1998_hit_1	6.19448	0.431655	4.33951e-05	0.00234902	16.7168	0.01244	ell2	unknown_likely_coding	58.7286	71.2224	63.8141	71.6842	71.5579	91.7482	87.9962	90.7653	98.8419	86.7718	62.6445	52.8315	53.1467	61.2085	840	1065	886	1102	981	1343	1197	1205	1345	1222	864	786	774	989
geneid.107381693.gene.LOC107381693.len.2755.acc.XM_015953514.protein.histidine_ammonia-lyase-like_isoform_X2.proteinid.XP_015809000.1.cdslen.1749_hit_1	0.169643	5.15857	4.56027e-05	0.00246004	16.6227	1.21402	LOC107381693	unknown_likely_coding	0.0699149	0.0668755	0.0720249	0	0.0729438	0.0683159	5.51354	0.0753239	0.220465	5.68064	0	0.0672156	0.068665	1.91857	1	1	1	0	1	1	75	1	3	80	0	1	1	31
geneid.107395183.gene.LOC107395183.len.3947.acc.XM_015974493.protein.solute_carrier_family_45_member_4-like_isoform.proteinid.XP_015829979.1.cdslen.2409_hit_1	5.35345	0.491493	4.67018e-05	0.0025107	16.5775	0.0158232	LOC107395183	unknown_likely_coding	37.3346	41.0616	30.1785	41.2412	35.6695	44.1321	55.65	58.828	52.3972	50.5577	33.5699	27.4912	27.5346	35.2769	534	614	419	634	489	646	757	781	713	712	463	409	401	570
geneid.107375429.gene.LOC107375429.len.2154.acc.XM_015943962.protein.spondin-2-like.proteinid.XP_015799448.1.cdslen.1194_hit_1	-0.225543	-1.9559	4.73716e-05	0.00253802	16.5505	0.146296	LOC107375429	unknown_likely_coding	1.3983	2.14002	0.5762	0.520394	1.09416	0.136632	0.220542	0.37662	0.367442	0.35504	0.942568	0.336078	0.755314	0.742671	20	32	8	8	15	2	3	5	5	5	13	5	11	12
geneid.107373669.gene.cpa1.len.1399.acc.XM_015941801.protein.carboxypeptidase_A1.proteinid.XP_015797287.1.cdslen.1269_hit_1	7.9096	-1.86237	4.79688e-05	0.00256127	16.5267	0.235864	cpa1	unknown_likely_coding	530.165	253.258	151.036	343.265	214.455	45.7716	195.768	82.329	76.134	10.3672	305.755	204.806	412.539	546.606	7583	3787	2097	5277	2940	670	2663	1093	1036	146	4217	3047	6008	8832
geneid.107383032.gene.LOC107383032.len.2576.acc.XM_015955436.protein.carbonic_anhydrase_1-like.proteinid.XP_015810922.1.cdslen.786_hit_1	5.16025	0.496454	4.83241e-05	0.0025715	16.5127	0.0157889	LOC107383032	unknown_likely_coding	33.9787	29.024	22.7599	30.5731	27.6457	39.4866	46.2403	37.5866	36.0828	44.025	40.6754	32.9357	36.8731	41.2183	486	434	316	470	379	578	629	499	491	620	561	490	537	666
geneid.107376585.gene.hn1.len.1111.acc.XM_015945748.protein.hematological_and_neurological_expressed_1.proteinid.XP_015801234.1.cdslen.519_hit_1	4.88573	-0.469854	5.10075e-05	0.00270512	16.4103	0.0135137	hn1	unknown_likely_coding	29.9935	30.4284	28.5939	34.6062	37.9308	21.7928	24.2596	24.4803	21.973	24.5688	36.1076	35.221	33.3712	28.5928	429	455	397	532	520	319	330	325	299	346	498	524	486	462
geneid.107382569.gene.LOC107382569.len.1549.acc.XM_015954772.protein.C-C_chemokine_receptor_type_9-like.proteinid.XP_015810258.1.cdslen.1092_hit_1	4.14346	0.897511	5.1881e-05	0.00274218	16.3781	0.0544303	LOC107382569	unknown_likely_coding	14.4724	11.5026	14.2609	13.5953	14.6617	15.5077	33.3753	22.2206	17.4167	39.4805	15.4436	10.284	15.0376	8.6645	207	172	198	209	201	227	454	295	237	556	213	153	219	140
geneid.107379681.gene.LOC107379681.len.1094.acc.XM_015950543.protein.trypsin-like.proteinid.XP_015806029.1.cdslen.753_hit_1	6.79621	-1.87447	5.20718e-05	0.00274303	16.3711	0.240518	LOC107379681	unknown_likely_coding	218.974	127.598	76.0583	165.095	101.392	19.0601	96.6708	34.2724	33.6577	4.61552	163.354	87.1787	183.541	245.391	3132	1908	1056	2538	1390	279	1315	455	458	65	2253	1297	2673	3965
geneid.107394734.gene.LOC107394734.len.3367.acc.XM_015973813.protein.tribbles_homolog_1-like.proteinid.XP_015829299.1.cdslen.1077_hit_1	4.75546	0.798554	5.23854e-05	0.00275032	16.3598	0.0435212	LOC107394734	unknown_likely_coding	23.4914	15.7826	19.2307	17.5633	21.6643	22.3393	51.0187	28.0958	36.3033	32.6637	31.2498	17.4761	27.1227	32.3681	336	236	267	270	297	327	694	373	494	460	431	260	395	523
geneid.107378118.gene.LOC107378118.len.2439.acc.XM_015948156.protein.solute_carrier_family_23_member_1-like.proteinid.XP_015803642.1.cdslen.1863_hit_1	7.35489	-0.59822	5.32882e-05	0.0027884	16.3274	0.0256361	LOC107378118	unknown_likely_coding	134.726	178.357	171.491	182.073	194.104	105.89	108.801	113.287	104.868	138.324	200.912	296.69	191.301	168.524	1927	2667	2381	2799	2661	1550	1480	1504	1427	1948	2771	4414	2786	2723
geneid.107385354.gene.shisa4.len.2976.acc.XM_015959184.protein.protein_shisa-4_isoform_X1.proteinid.XP_015814670.1.cdslen.636_hit_1	3.91345	0.491257	5.41154e-05	0.00282227	16.2982	0.012971	shisa4	unknown_likely_coding	12.305	13.2414	11.596	12.2943	13.1299	17.6255	18.1579	19.8102	17.4167	15.3377	16.0962	13.5103	14.9003	13.8013	176	198	161	189	180	258	247	263	237	216	222	201	217	223
geneid.107376704.gene.LOC107376704.len.1537.acc.XM_015945963.protein.uncharacterized_protein_LOC107376704.proteinid.XP_015801449.1.cdslen.747_hit_1	-0.372032	2.93694	5.4339e-05	0.00282455	16.2904	0.318725	LOC107376704	unknown_likely_coding	0	0.0668755	0.2881	0	0.0729438	0.546527	1.32325	0.828563	0.146977	0.710081	1.4501	1.74761	1.64796	0.123779	0	1	4	0	1	8	18	11	2	10	20	26	24	2
geneid.107392944.gene.col24a1.len.6877.acc.XM_015971025.protein.collagen_alpha-1(XXIV)_chain.proteinid.XP_015826511.1.cdslen.5106_hit_1	3.94564	0.719042	5.48031e-05	0.00283927	16.2743	0.033145	col24a1	unknown_likely_coding	14.0529	12.6395	11.452	9.82243	10.8686	18.4453	16.3201	26.4387	18.4456	17.61	20.954	12.0988	14.9003	10.3355	201	189	159	151	149	270	222	351	251	248	289	180	217	167
geneid.107375897.gene.LOC107375897.len.2282.acc.XM_015944720.protein.glutamine--fructose-6-phosphate_aminotransferase.proteinid.XP_015800206.1.cdslen.2058_hit_8	9.13675	-0.457034	5.6045e-05	0.00289406	16.2318	0.0152619	LOC107375897	unknown_likely_coding	659.717	595.794	684.957	586.549	642.124	487.639	424.249	423.772	449.087	530.359	514.715	705.025	503.108	665.186	9436	8909	9510	9017	8803	7138	5771	5626	6111	7469	7099	10489	7327	10748
geneid.107383006.gene.ankrd33b.len.3481.acc.XM_015955404.protein.ankyrin_repeat_domain-containing_protein_33B.proteinid.XP_015810890.1.cdslen.1563_hit_1	1.89496	-1.1048	5.78836e-05	0.0029792	16.1707	0.0623699	ankrd33b	unknown_likely_coding	3.14617	3.87878	4.0334	4.16315	4.1578	2.04948	2.27893	1.50648	2.05767	1.13613	2.61019	5.71333	5.83652	7.11727	45	58	56	64	57	30	31	20	28	16	36	85	85	115
geneid.107385737.gene.parp3.len.3203.acc.XM_015959816.protein.poly_[ADP-ribose]_polymerase_3.proteinid.XP_015815302.1.cdslen.1587_hit_1	7.69222	-0.447911	5.8194e-05	0.00298272	16.1605	0.014489	parp3	unknown_likely_coding	252.952	204.973	204.551	218.565	258.367	171.814	148.425	177.764	163.365	175.958	245.285	259.049	195.008	218.531	3618	3065	2840	3360	3542	2515	2019	2360	2223	2478	3383	3854	2840	3531
geneid.107375272.gene.LOC107375272.len.2248.acc.XM_015943705.protein.arachidonate_15-lipoxygenase_B-like.proteinid.XP_015799191.1.cdslen.2019_hit_1	1.42523	1.17202	5.8332e-05	0.00298272	16.156	0.0703124	LOC107375272	unknown_likely_coding	1.74787	1.60501	2.0167	1.17089	1.24004	3.96232	3.96975	2.86231	2.35163	4.47351	4.2053	1.81482	2.7466	1.67101	25	24	28	18	17	58	54	38	32	63	58	27	40	27
geneid.107389226.gene.LOC107389226.len.4501.acc.XM_015965257.protein.serine/threonine-protein_kinase_SRK2H-like.proteinid.XP_015820743.1.cdslen.1656_hit_1	4.86257	0.62979	5.85428e-05	0.00298378	16.1492	0.0268802	LOC107389226	unknown_likely_coding	19.9957	29.6927	21.0313	24.5235	22.3208	30.8788	40.0651	42.1061	41.5209	28.2612	27.3345	19.7614	32.0665	25.8697	286	444	292	377	306	452	545	559	565	398	377	294	467	418
geneid.107375757.gene.LOC107375757.len.3469.acc.XM_015944487.protein.tyrosine-protein_kinase_Mer-like.proteinid.XP_015799973.1.cdslen.2820_hit_1	4.98858	0.696244	5.9689e-05	0.00303236	16.1125	0.0333023	LOC107375757	unknown_likely_coding	26.9173	22.7377	18.7985	21.0109	20.6431	44.7469	21.5396	41.1269	37.4056	33.7288	28.277	43.6902	44.3576	37.5049	385	340	261	323	283	655	293	546	509	475	390	650	646	606
geneid.107385206.gene.edem1.len.4044.acc.XM_015958939.protein.ER_degradation-enhancing_alpha-mannosidase-like.proteinid.XP_015814425.1.cdslen.2001_hit_1	5.93966	-0.499091	6.00322e-05	0.00303995	16.1016	0.017281	edem1	unknown_likely_coding	66.4891	58.9173	73.1053	73.0502	76.0804	52.1933	50.063	49.8644	48.5758	46.2262	54.814	57.1333	79.308	70.43	951	881	1015	1123	1043	764	681	662	661	651	756	850	1155	1138
geneid.107389924.gene.LOC107389924.len.4224.acc.XM_015966339.protein.immunoglobulin_superfamily_member_3-like.proteinid.XP_015821825.1.cdslen.3171_hit_1	3.70945	-0.750868	6.12081e-05	0.00308953	16.0649	0.0354938	LOC107389924	unknown_likely_coding	14.4025	11.1013	17.5741	13.6603	17.0689	7.44643	6.61625	9.86743	8.96558	11.0773	12.9784	21.5762	15.1063	13.4919	206	166	244	210	234	109	90	131	122	156	179	321	220	218
geneid.107390606.gene.prelid3b.len.2031.acc.XM_015967429.protein.PRELI_domain_containing_protein_3B.proteinid.XP_015822915.1.cdslen.585_hit_1	4.80936	0.473832	6.14941e-05	0.00309402	16.0561	0.0143428	prelid3b	unknown_likely_coding	22.8622	28.0877	27.0094	26.41	20.716	36.1391	35.0661	40.2983	33.4372	29.6814	24.4343	23.7271	22.1788	20.9805	327	420	375	406	284	529	477	535	455	418	337	353	323	339
geneid.107385006.gene.LOC107385006.len.4248.acc.XM_015958564.protein.membrane-associated_guanylate_kinase_WW_and_PDZ.proteinid.XP_015814050.1.cdslen.3399_hit_1	3.46877	0.747789	6.64165e-05	0.00333101	15.9103	0.0358377	LOC107385006	unknown_likely_coding	9.57835	9.09507	10.3716	8.78164	7.6591	15.576	10.439	17.7011	19.3274	13.4915	6.09044	6.38548	9.54443	9.03583	137	136	144	135	105	228	142	235	263	190	84	95	139	146
geneid.107379432.gene.gstk1.len.1221.acc.XM_015950174.protein.glutathione_S-transferase_kappa_1.proteinid.XP_015805660.1.cdslen.687_hit_1	5.17955	-0.464452	6.66455e-05	0.00333185	15.9038	0.0141267	gstk1	unknown_likely_coding	37.4744	46.0104	33.4916	40.3305	40.4838	27.3947	32.4196	29.2257	25.8679	29.0423	45.9683	40.1277	41.817	35.8339	536	688	465	620	555	401	441	388	352	409	634	597	609	579
geneid.107395908.gene.camk2b.len.3543.acc.XM_015975387.protein.calcium/calmodulin-dependent_protein_kinase_type.proteinid.XP_015830873.1.cdslen.1623_hit_48	4.30256	0.555555	6.72634e-05	0.00333495	15.8863	0.0193998	camk2b	unknown_likely_coding	13.144	18.257	12.6764	15.4817	16.4853	21.8611	21.8336	21.9193	21.3116	25.2789	18.4888	19.4925	22.1788	25.6222	188	273	176	238	226	320	297	291	290	356	255	290	323	414
geneid.107389740.gene.LOC107389740.len.3726.acc.XM_015966103.protein.calphotin-like.proteinid.XP_015821589.1.cdslen.1158_hit_1	6.20792	0.394983	6.72895e-05	0.00333495	15.8856	0.0108119	LOC107389740	unknown_likely_coding	70.2645	69.6843	58.7724	66.4803	58.5009	84.985	81.821	90.2381	88.48	81.0202	77.7256	69.2993	63.3091	73.0293	1005	1042	816	1022	802	1244	1113	1198	1204	1141	1072	1031	922	1180
geneid.107376678.gene.LOC107376678.len.1572.acc.XM_015945937.protein.V-type_proton_ATPase_16_kDa_proteolipid.proteinid.XP_015801423.1.cdslen.465_hit_1	5.25784	0.452274	6.73449e-05	0.00333495	15.884	0.0136386	LOC107376678	unknown_likely_coding	36.7753	36.4472	28.5219	36.1673	31.9494	50.0755	38.7418	52.5761	45.7833	45.7292	36.3976	32.5996	31.3112	31.1922	526	545	396	556	438	733	527	698	623	644	502	485	456	504
geneid.107385022.gene.nudt3.len.3420.acc.XM_015958588.protein.diphosphoinositol_polyphosphate_phosphohydrolase.proteinid.XP_015814074.1.cdslen.537_hit_1	5.7613	0.437527	6.99689e-05	0.00344761	15.8117	0.0132779	nudt3	unknown_likely_coding	49.6396	46.1441	54.6669	51.0636	48.6535	65.7882	64.2512	80.5966	64.0084	65.6114	45.8958	47.0509	35.1565	39.6091	710	690	759	785	667	963	874	1070	871	924	633	700	512	640
geneid.107385625.gene.endou.len.1184.acc.XM_015959621.protein.poly(U)-specific_endoribonuclease_isoform_X1.proteinid.XP_015815107.1.cdslen.1044_hit_1	3.41046	-1.86009	7.00591e-05	0.00344761	15.8093	0.236233	endou	unknown_likely_coding	17.6885	13.5757	8.13882	14.3759	9.4827	1.91284	9.26275	2.86231	3.16	0.284032	15.4436	7.39372	19.5008	23.3941	253	203	113	221	130	28	126	38	43	4	213	110	284	378
geneid.107395923.gene.amn.len.1668.acc.XM_015975395.protein.protein_amnionless.proteinid.XP_015830881.1.cdslen.1452_hit_1	0.224585	1.81785	7.07297e-05	0.00346973	15.7912	0.175623	amn	unknown_likely_coding	0.629234	1.00313	0.43215	0.520394	0.218831	2.66432	0.588111	3.01296	1.10233	2.69831	0.14501	0.604941	0.41199	0.495114	9	15	6	8	3	39	8	40	15	38	2	9	6	8
geneid.107379365.gene.zc3h12a.len.2914.acc.XM_015950085.protein.ribonuclease_ZC3H12A.proteinid.XP_015805571.1.cdslen.1827_hit_1	6.04163	-0.824922	7.11401e-05	0.003479	15.7803	0.05	zc3h12a	unknown_likely_coding	105.152	51.1598	76.4905	78.4493	113.282	42.0826	56.6057	44.3658	48.8698	48.2145	33.4974	73.5339	72.3729	75.1955	1504	765	1062	1206	1553	616	770	589	665	679	462	1094	1054	1215
geneid.107377225.gene.LOC107377225.len.1795.acc.XM_015946698.protein.phosphomethylethanolamine.proteinid.XP_015802184.1.cdslen.1479_hit_1	4.98032	-0.989698	7.24202e-05	0.0035306	15.7465	0.0709327	LOC107377225	unknown_likely_coding	24.5401	58.2486	44.2233	45.7946	35.5236	12.5018	37.4921	14.3115	20.6502	20.6633	27.9145	25.7436	33.3712	37.7525	351	871	614	704	487	183	510	190	281	291	385	383	486	610
geneid.107394218.gene.mthfd2.len.2008.acc.XM_015973073.protein.bifunctional_methylenetetrahydrofolate.proteinid.XP_015828559.1.cdslen.1017_hit_1	3.37087	0.853191	7.29354e-05	0.00354471	15.7331	0.0484627	mthfd2	unknown_likely_coding	6.99149	9.89758	9.14717	8.78164	5.90845	13.4582	14.5558	15.5167	15.947	14.4146	12.0359	4.23458	5.83652	6.49837	100	148	127	135	81	197	198	206	217	203	166	63	85	105
geneid.107388229.gene.desi1.len.1706.acc.XM_015963664.protein.desumoylating_isopeptidase_1.proteinid.XP_015819150.1.cdslen.495_hit_1	5.29687	-0.393682	7.34537e-05	0.00355134	15.7197	0.0100412	desi1	unknown_likely_coding	44.8155	44.8066	48.0406	46.7053	45.1522	36.4124	35.5807	35.4776	32.9228	34.936	36.9777	34.3472	38.4524	33.6059	641	670	667	718	619	533	484	471	448	492	510	511	560	543
geneid.107378243.gene.LOC107378243.len.3163.acc.XM_015948376.protein.muscleblind-like_protein_3_isoform_X2.proteinid.XP_015803862.1.cdslen.1077_hit_1	5.40977	-0.587288	7.35244e-05	0.00355134	15.7179	0.0242587	LOC107378243	unknown_likely_coding	40.7604	47.4147	40.6221	48.2014	48.2888	32.45	27.8618	26.966	35.4949	27.4801	38.8628	48.5297	65.6437	63.1889	583	709	564	741	662	475	379	358	483	387	536	722	956	1021
geneid.107381819.gene.LOC107381819.len.1397.acc.XM_015953705.protein.protein_arginine_N-methyltransferase_3-like.proteinid.XP_015809191.1.cdslen.900_hit_1	3.31129	0.603265	7.51768e-05	0.00362002	15.6759	0.020363	LOC107381819	unknown_likely_coding	8.73937	8.82757	6.19415	7.41561	7.51321	11.1355	12.6444	14.3869	9.55349	11.3613	10.1507	10.2168	9.81909	9.34528	125	132	86	114	103	163	172	191	130	160	140	152	143	151
geneid.107380205.gene.foxo1.len.4356.acc.XM_015951330.protein.forkhead_box_protein_O1.proteinid.XP_015806816.1.cdslen.1974_hit_1	3.8966	0.754357	7.72398e-05	0.00370528	15.6247	0.0384534	foxo1	unknown_likely_coding	12.7245	8.89444	13.6847	10.7331	9.92036	16.8057	26.2445	18.1531	19.107	14.4856	9.49819	12.4349	15.3123	18.6287	182	133	190	165	136	246	357	241	260	204	131	185	223	301
geneid.107377748.gene.LOC107377748.len.1185.acc.XM_015947571.protein.gap_junction_Cx32_2_protein-like.proteinid.XP_015803057.1.cdslen.783_hit_1	8.0405	0.413511	7.74194e-05	0.00370528	15.6203	0.0128444	LOC107377748	unknown_likely_coding	219.603	261.216	237.106	237.104	219.78	303.049	314.493	314.703	319.968	317.903	273.127	215.964	242.937	207.081	3141	3906	3292	3645	3013	4436	4278	4178	4354	4477	3767	3213	3538	3346
geneid.107389508.gene.LOC107389508.len.520.acc.XM_015965665.protein.cytochrome_c_oxidase_subunit_8B_mitochondrial.proteinid.XP_015821151.1.cdslen.210_hit_1	7.67355	0.428933	7.79365e-05	0.00371868	15.6077	0.0137562	LOC107389508	unknown_likely_coding	179.122	169.061	166.234	176.153	173.242	236.578	255.24	207.065	220.171	246.895	209.468	251.588	174.066	193.28	2562	2528	2308	2708	2375	3463	3472	2749	2996	3477	2889	3743	2535	3123
geneid.107382909.gene.tram1.len.2479.acc.XM_015955260.protein.translocating_chain-associated_membrane_protein.proteinid.XP_015810746.1.cdslen.1113_hit_1	6.29315	0.416048	7.86741e-05	0.0037425	15.5899	0.0124322	tram1	unknown_likely_coding	73.4806	75.7031	69.432	72.9852	63.0235	92.0215	95.5681	114.191	83.9972	89.3991	66.4873	62.5105	63.8584	74.2052	1051	1132	964	1122	864	1347	1300	1516	1143	1259	917	930	930	1199
geneid.107381532.gene.aebp2.len.1668.acc.XM_015953256.protein.zinc_finger_protein_AEBP2.proteinid.XP_015808742.1.cdslen.1293_hit_1	3.82581	0.761661	7.98422e-05	0.00377077	15.562	0.0397014	aebp2	unknown_likely_coding	13.2838	13.0407	8.42692	13.8555	9.77447	19.8116	18.8196	22.9738	19.0335	18.5331	15.6611	7.25929	6.38584	10.3355	190	195	117	213	134	290	256	305	259	261	216	108	93	167
geneid.107373970.gene.LOC107373970.len.1623.acc.XM_015942109.protein.uncharacterized_protein_LOC107373970_isoform_X1.proteinid.XP_015797595.1.cdslen.921_hit_7	0.724015	1.21554	7.98546e-05	0.00377077	15.5617	0.0625703	LOC107373970	unknown_likely_coding	0.908894	0.468129	1.22442	0.715541	1.31299	1.84453	2.35245	1.95842	2.27814	2.34327	2.10265	1.68039	1.23597	0.928339	13	7	17	11	18	27	32	26	31	33	29	25	18	15
geneid.107375372.gene.dnajc12.len.1198.acc.XM_015943846.protein.dnaJ_homolog_subfamily_C_member_12_isoform_X1.proteinid.XP_015799332.1.cdslen.549_hit_1	1.55331	0.866721	8.0177e-05	0.00377077	15.5541	0.0330693	dnajc12	unknown_likely_coding	2.09745	2.07314	2.23277	2.08157	2.11537	4.37222	3.52867	3.91684	3.89488	3.69242	1.88514	2.55419	3.08992	1.7329	30	31	31	32	29	64	48	52	53	52	26	38	45	28
geneid.107389179.gene.nlrc5.len.6153.acc.XM_015965189.protein.protein_NLRC5_isoform_X2.proteinid.XP_015820675.1.cdslen.5490_hit_1	7.44494	-0.835017	8.02292e-05	0.00377077	15.5529	0.0526506	nlrc5	unknown_likely_coding	219.882	121.513	200.734	196.188	279.885	111.15	123.503	88.7316	132.793	115.672	174.085	303.546	123.734	244.524	3145	1817	2787	3016	3837	1627	1680	1178	1807	1629	2401	4516	1802	3951
geneid.107385342.gene.shmt2.len.3018.acc.XM_015959165.protein.serine_hydroxymethyltransferase_mitochondrial.proteinid.XP_015814651.1.cdslen.1506_hit_1	8.48378	0.472774	8.08978e-05	0.00378565	15.5372	0.0170129	shmt2	unknown_likely_coding	294.831	351.03	326.633	296.169	303.811	451.841	425.94	415.637	469.811	426.829	242.53	398.051	301.714	302.02	4217	5249	4535	4553	4165	6614	5794	5518	6393	6011	3345	5922	4394	4880
geneid.107394395.gene.LOC107394395.len.6841.acc.XM_015973322.protein.thyrotroph_embryonic_factor-like.proteinid.XP_015828808.1.cdslen.1116_hit_1	4.52811	0.566477	8.10784e-05	0.00378565	15.533	0.021502	LOC107394395	unknown_likely_coding	13.3538	21.0658	16.1336	20.2953	20.2054	24.5937	32.2726	24.2543	25.7209	28.6873	22.9842	21.1729	26.3673	23.8274	191	315	224	312	277	360	439	322	350	404	317	315	384	385
geneid.107385408.gene.LOC107385408.len.970.acc.XM_015959251.protein.probable_N-acetyltransferase_camello.proteinid.XP_015814737.1.cdslen.672_hit_1	4.77466	0.608728	8.12692e-05	0.00378565	15.5285	0.0260346	LOC107385408	unknown_likely_coding	26.3579	24.7439	15.8455	26.41	23.4879	45.2934	26.612	41.6541	29.5423	35.433	21.6066	20.0975	20.7368	24.013	377	370	220	406	322	663	362	553	402	499	298	299	302	388
geneid.107381829.gene.wdhd1.len.3579.acc.XM_015953725.protein.WD_repeat_and_HMG-box_DNA-binding_protein_1.proteinid.XP_015809211.1.cdslen.3345_hit_1	4.45652	-0.749097	8.2373e-05	0.00381518	15.503	0.0391514	wdhd1	unknown_likely_coding	15.2415	24.9446	17.0699	29.6624	31.0741	17.6938	14.9968	9.56614	13.8893	14.2726	25.8844	31.3897	30.1439	28.9642	218	373	237	456	426	259	204	127	189	201	357	467	439	468
geneid.107378094.gene.LOC107378094.len.2537.acc.XM_015948118.protein.CLOCK-interacting_pacemaker-like.proteinid.XP_015803604.1.cdslen.1194_hit_1	3.95768	0.55508	8.23892e-05	0.00381518	15.5027	0.019625	LOC107378094	unknown_likely_coding	18.2478	13.6426	13.4687	13.0749	12.1087	21.7244	16.7612	19.9608	24.7656	20.3793	11.0208	10.0151	9.88775	10.7068	261	204	187	201	166	318	228	265	337	287	152	149	144	173
geneid.107393340.gene.hapln4.len.2111.acc.XM_015971621.protein.hyaluronan_and_proteoglycan_link_protein_4.proteinid.XP_015827107.1.cdslen.1188_hit_1	2.18834	0.884001	8.29383e-05	0.00382931	15.4901	0.0448896	hapln4	unknown_likely_coding	3.63558	2.54127	3.02505	4.87869	3.06364	6.8999	6.68977	6.77915	5.29116	6.10669	3.98779	2.08368	2.7466	4.33225	52	38	42	75	42	101	91	90	72	86	55	31	40	70
geneid.107386855.gene.LOC107386855.len.6747.acc.XM_015961504.protein.serine/threonine-protein_kinase_TAO1-like.proteinid.XP_015816990.1.cdslen.3060_hit_1	4.81854	-0.484592	8.34448e-05	0.0038414	15.4786	0.015365	LOC107386855	unknown_likely_coding	29.9236	33.7721	27.4415	27.3207	32.0223	23.569	22.7893	17.4751	21.973	22.0125	29.3646	34.616	35.8431	34.4104	428	505	381	420	439	345	310	232	299	310	405	515	522	556
geneid.107392679.gene.usp13.len.4817.acc.XM_015970579.protein.ubiquitin_carboxyl-terminal_hydrolase_13_isoform.proteinid.XP_015826065.1.cdslen.2592_hit_1	3.55449	-0.778447	8.50647e-05	0.00390452	15.4423	0.0369227	usp13	unknown_likely_coding	8.73937	9.36257	5.97807	9.88748	13.6405	5.73853	5.66057	5.87527	6.02605	4.54452	24.4343	19.5597	26.0927	16.772	125	140	83	152	187	84	77	78	82	64	337	291	380	271
geneid.107393264.gene.rgl1.len.4075.acc.XM_015971509.protein.ral_guanine_nucleotide_dissociation.proteinid.XP_015826995.1.cdslen.2445_hit_1	5.98038	0.576283	8.67237e-05	0.00396175	15.4058	0.0246482	rgl1	unknown_likely_coding	52.646	58.3823	62.1575	53.0151	40.6297	72.2782	99.9789	79.768	70.9163	76.8307	58.3667	39.2539	53.078	64.9837	753	873	863	815	557	1058	1360	1059	965	1082	805	584	773	1050
geneid.107374472.gene.LOC107374472.len.5585.acc.XM_015942622.protein.maltase-glucoamylase_intestinal-like.proteinid.XP_015798108.1.cdslen.5478_hit_4	7.9412	-0.437291	8.68163e-05	0.00396175	15.4037	0.0145423	LOC107374472	unknown_likely_coding	236.033	263.824	263.611	279.646	275.217	199.072	200.84	173.17	205.694	197.828	242.385	280.76	294.916	321.329	3376	3945	3660	4299	3773	2914	2732	2299	2799	2786	3343	4177	4295	5192
geneid.107377674.gene.LOC107377674.len.2632.acc.XM_015947442.protein.calpain-3-like_isoform_X1.proteinid.XP_015802928.1.cdslen.2316_hit_1	2.87688	0.922479	8.77932e-05	0.00398382	15.3826	0.0551067	LOC107377674	unknown_likely_coding	6.15251	4.14628	5.90605	4.0981	4.23074	10.2474	11.3211	8.88822	5.87907	10.3672	10.5133	9.14133	6.17985	4.27036	88	62	82	63	58	150	154	118	80	146	145	136	90	69
geneid.107374492.gene.LOC107374492.len.1358.acc.XM_015942650.protein.coagulation_factor_XI-like.proteinid.XP_015798136.1.cdslen.1125_hit_1	3.64894	0.910737	8.78074e-05	0.00398382	15.3823	0.05787	LOC107374492	unknown_likely_coding	10.5572	10.0313	11.452	6.83016	4.1578	18.9235	17.4228	13.1064	11.3907	20.3083	17.4738	11.2922	10.3684	10.7068	151	150	159	105	57	277	237	174	155	286	241	168	151	173
geneid.107387577.gene.LOC107387577.len.3445.acc.XM_015962633.protein.delta-1-pyrroline-5-carboxylate_synthase-like.proteinid.XP_015818119.1.cdslen.2055_hit_1	1.25235	2.7976	8.83005e-05	0.00399198	15.3717	0.498289	LOC107387577	unknown_likely_coding	0.629234	0.60188	0.936324	0.325246	0.729438	0.888106	17.8639	1.8831	0.88186	1.56218	0.652547	0.604941	1.02997	3.28013	9	9	13	5	10	13	243	25	12	22	9	9	15	53
geneid.107383049.gene.ptchd3.len.5717.acc.XM_015955463.protein.patched_domain-containing_protein_3.proteinid.XP_015810949.1.cdslen.2556_hit_1	5.9815	-1.38941	8.8496e-05	0.00399198	15.3675	0.144184	ptchd3	unknown_likely_coding	104.523	47.0135	82.0364	71.424	160.185	17.6938	60.0609	27.1166	34.76	38.9124	58.2217	25.1386	40.2377	112.391	1495	703	1139	1098	2196	259	817	360	473	548	803	374	586	1816
geneid.107395426.gene.LOC107395426.len.4276.acc.XM_015974806.protein.uncharacterized_protein_LOC107395426.proteinid.XP_015830292.1.cdslen.1725_hit_1	4.06918	-1.29009	8.90788e-05	0.00400459	15.3551	0.120881	LOC107395426	unknown_likely_coding	29.1545	11.2351	18.6545	20.6856	25.1656	4.7138	8.9687	9.79211	6.68744	12.7104	10.4408	37.7752	9.47576	27.4788	417	168	259	318	345	69	122	130	91	179	144	562	138	444
geneid.107393118.gene.cers1.len.4722.acc.XM_015971298.protein.ceramide_synthase_1.proteinid.XP_015826784.1.cdslen.1098_hit_1	7.25381	0.556534	8.92856e-05	0.00400459	15.3507	0.0236379	cers1	unknown_likely_coding	104.942	154.014	155.574	123.789	105.331	188.415	202.825	174.601	192.687	192.858	167.56	111.645	120.85	138.57	1501	2303	2160	1903	1444	2758	2759	2318	2622	2716	2311	1661	1760	2239
geneid.107382815.gene.LOC107382815.len.1692.acc.XM_015955129.protein.LIM_domain_and_actin-binding_protein_1-like.proteinid.XP_015810615.1.cdslen.1083_hit_3	7.17182	0.474242	8.9769e-05	0.00400524	15.3405	0.0170675	LOC107382815	unknown_likely_coding	126.546	127.063	141.241	133.416	114.011	211.301	150.483	198.328	158.735	176.952	116.951	133.221	129.983	99.7036	1810	1900	1961	2051	1563	3093	2047	2633	2160	2492	1613	1982	1893	1611
geneid.107378452.gene.fzd2.len.2194.acc.XM_015948667.protein.frizzled-2.proteinid.XP_015804153.1.cdslen.1623_hit_1	3.14108	-0.774591	8.98105e-05	0.00400524	15.3397	0.0373205	fzd2	unknown_likely_coding	8.59954	11.837	8.13882	10.538	11.2333	5.46527	5.36652	6.10124	6.76093	5.82266	9.35318	7.3265	14.6943	9.96417	123	177	113	162	154	80	73	81	92	82	129	109	214	161
geneid.107375593.gene.LOC107375593.len.3253.acc.XM_015944181.protein.inhibitor_of_nuclear_factor_kappa-B_kinase.proteinid.XP_015799667.1.cdslen.2199_hit_1	4.64331	-0.550647	9.11746e-05	0.00405456	15.3112	0.0206135	LOC107375593	unknown_likely_coding	28.5253	22.9383	28.6659	29.5323	31.147	19.8799	20.0693	20.9401	12.5665	23.0776	26.8994	30.9192	27.1227	25.684	408	343	398	454	427	291	273	278	171	325	371	460	395	415
geneid.107388971.gene.polg.len.4303.acc.XM_015964800.protein.DNA_polymerase_subunit_gamma-1.proteinid.XP_015820286.1.cdslen.3582_hit_1	4.55268	-0.503057	9.20018e-05	0.00407979	15.2941	0.0166157	polg	unknown_likely_coding	26.5677	27.3521	22.6158	29.7925	26.4057	21.6561	16.3936	18.5297	17.7107	19.5272	23.7092	20.6352	27.878	27.5407	380	409	314	458	362	317	223	246	241	275	327	307	406	445
geneid.107382814.gene.LOC107382814.len.957.acc.XM_015955125.protein.chymotrypsin-like_elastase_family_member_2A.proteinid.XP_015810611.1.cdslen.807_hit_1	7.26026	-1.82426	9.41139e-05	0.00416169	15.2513	0.245596	LOC107382814	unknown_likely_coding	307.416	166.921	73.1053	223.704	146.69	31.7669	122.989	54.3839	44.6074	5.68064	218.096	138.128	263.261	352.459	4397	2496	1015	3439	2011	465	1673	722	607	80	3008	2055	3834	5695
geneid.107376407.gene.ciita.len.5979.acc.XM_015945475.protein.MHC_class_II_transactivator_isoform_X1.proteinid.XP_015800961.1.cdslen.4239_hit_1	6.8748	-0.643276	9.55973e-05	0.00421541	15.2217	0.031745	ciita	unknown_likely_coding	125.357	112.15	138.072	143.108	168.427	91.6799	89.834	72.085	84.2912	103.459	85.7737	175.5	115.494	133.743	1793	1677	1917	2200	2309	1342	1222	957	1147	1457	1183	2611	1682	2161
geneid.107390753.gene.shoc2.len.5294.acc.XM_015967679.protein.leucine-rich_repeat_protein_SHOC-2.proteinid.XP_015823165.1.cdslen.1749_hit_1	6.4325	-0.478316	9.78252e-05	0.00430157	15.1782	0.0171529	shoc2	unknown_likely_coding	92.2178	88.3426	95.7932	99.5903	103.653	71.1851	62.1193	68.7707	71.0633	72.0732	77.2906	125.021	92.0797	87.4495	1319	1321	1330	1531	1421	1042	845	913	967	1015	1066	1860	1341	1413
geneid.107380318.gene.LOC107380318.len.1690.acc.XM_015951496.protein.transmembrane_protease_serine_4-like_isoform_X2.proteinid.XP_015806982.1.cdslen.1287_hit_8	4.91617	-0.863085	9.81331e-05	0.00430305	15.1723	0.0551819	LOC107380318	unknown_likely_coding	25.2393	25.5464	39.1816	32.1993	38.6602	22.6809	17.2758	11.8259	17.1228	19.8823	32.9899	68.8288	26.5047	42.2085	361	382	544	495	530	332	235	157	233	280	455	1024	386	682
geneid.107389683.gene.LOC107389683.len.2164.acc.XM_015965935.protein.E3_ubiquitin-protein_ligase_TRIM21-like.proteinid.XP_015821421.1.cdslen.1638_hit_1	3.00908	-0.84853	9.96587e-05	0.00435778	15.1432	0.0473069	LOC107389683	unknown_likely_coding	9.01903	7.08881	9.57932	11.839	14.7347	5.39695	7.57193	4.36879	5.58512	6.1777	8.3381	5.04117	7.69047	8.16938	129	106	133	182	202	79	103	58	76	87	115	75	112	132
geneid.107387477.gene.slc16a5.len.3456.acc.XM_015962461.protein.monocarboxylate_transporter_6.proteinid.XP_015817947.1.cdslen.1611_hit_1	4.01054	0.496932	0.000106249	0.00463306	15.0223	0.0152931	slc16a5	unknown_likely_coding	13.3538	15.7157	11.7401	15.2215	11.5981	17.9671	21.3926	20.2621	19.5479	16.6869	16.3862	14.9891	15.5183	13.6156	191	235	163	234	159	263	291	269	266	235	226	223	226	220
geneid.107382739.gene.LOC107382739.len.1494.acc.XM_015954994.protein.ras_guanine_nucleotide_exchange_factor_F-like.proteinid.XP_015810480.1.cdslen.1194_hit_1	3.87597	-0.559581	0.000106621	0.0046364	15.0157	0.018974	LOC107382739	unknown_likely_coding	12.305	14.6457	13.5407	15.872	15.9018	8.94938	10.1449	9.71679	10.8763	9.51508	18.1263	19.963	25.2687	18.3811	176	219	188	244	218	131	138	129	148	134	250	297	368	297
geneid.107375084.gene.fech.len.3737.acc.XM_015943439.protein.ferrochelatase_mitochondrial.proteinid.XP_015798925.1.cdslen.1536_1	4.83396	0.510763	0.000107084	0.00464367	15.0075	0.0185209	geneid.107375084.gene.fech.len.3737.acc.XM_015943439.protein.ferrochelatase_mitochondrial.proteinid.XP_015798925.1.cdslen.1536_1	protein_coding	26.8473	26.884	22.8319	31.4838	22.2479	38.4618	34.5515	41.1269	36.9647	34.936	20.664	15.6612	19.7068	25.3127	384	402	317	484	305	563	470	546	503	492	285	233	287	409
geneid.107391293.gene.pqlc2.len.1616.acc.XM_015968531.protein.lysosomal_amino_acid_transporter_1_homolog.proteinid.XP_015824017.1.cdslen.939_hit_1	3.56278	-0.692629	0.000108337	0.00468507	14.9856	0.0311062	pqlc2	unknown_likely_coding	11.3262	13.2414	11.9561	12.4894	14.9535	8.88106	7.9395	7.68304	9.03907	6.1777	13.7035	12.166	21.0115	12.5635	162	198	166	192	205	130	108	102	123	87	189	181	306	203
geneid.107383541.gene.LOC107383541.len.2375.acc.XM_015956232.protein.acetyl-coenzyme_A_synthetase_cytoplasmic-like.proteinid.XP_015811718.1.cdslen.1953_hit_1	5.77574	-1.46889	0.000108924	0.00469751	14.9754	0.164514	LOC107383541	unknown_likely_coding	135.915	99.1095	56.1795	48.5917	29.1046	28.3511	52.5625	12.0518	19.6214	20.5213	47.6359	121.66	60.6312	36.4528	1944	1482	780	747	399	415	715	160	267	289	657	1810	883	589
geneid.107373997.gene.corin.len.3893.acc.XM_015942141.protein.atrial_natriuretic_peptide-converting_enzyme.proteinid.XP_015797627.1.cdslen.3270_1	1.77658	0.888907	0.000110204	0.00473969	14.9533	0.0423265	geneid.107373997.gene.corin.len.3893.acc.XM_015942141.protein.atrial_natriuretic_peptide-converting_enzyme.proteinid.XP_015797627.1.cdslen.3270_1	protein_coding	2.72668	2.80877	1.87265	2.79712	2.3342	4.03064	4.11678	4.51944	5.80558	4.82855	1.81263	3.29357	1.99128	3.15635	39	42	26	43	32	59	56	60	79	68	25	49	29	51
geneid.107379136.gene.LOC107379136.len.2236.acc.XM_015949735.protein.GTPase_IMAP_family_member_4-like.proteinid.XP_015805221.1.cdslen.1137_hit_1	2.89672	-1.1944	0.0001113	0.00477375	14.9346	0.102275	LOC107379136	unknown_likely_coding	6.15251	6.48693	21.0313	8.71659	13.7134	4.98706	5.95463	3.91684	4.77674	5.11258	4.93036	7.39372	2.88393	5.94137	88	97	292	134	188	73	81	52	65	72	68	110	42	96
geneid.107381389.gene.prtg.len.6634.acc.XM_015953020.protein.protogenin.proteinid.XP_015808506.1.cdslen.3540_hit_1	3.14592	-0.960781	0.000112788	0.00482439	14.9096	0.065333	prtg	unknown_likely_coding	16.3601	11.9038	10.2275	13.0749	11.8898	6.42169	4.48435	9.49081	6.90791	5.3256	6.81549	3.0247	10.1624	5.94137	234	178	142	201	163	94	61	126	94	75	94	45	148	96
geneid.107381363.gene.marveld3.len.1764.acc.XM_015952977.protein.MARVEL_domain-containing_protein_3.proteinid.XP_015808463.1.cdslen.954_hit_1	4.31098	-0.529014	0.000114051	0.00486516	14.8886	0.0185215	marveld3	unknown_likely_coding	23.3516	19.5945	19.8069	19.9051	25.3115	15.781	13.9676	14.9141	16.6819	13.6335	20.084	28.1633	25.2	19.3713	334	293	275	306	347	231	190	198	227	192	277	419	367	313
geneid.107376992.gene.dgkk.len.7245.acc.XM_015946345.protein.diacylglycerol_kinase_kappa_isoform_X1.proteinid.XP_015801831.1.cdslen.3276_hit_1	8.41657	0.404615	0.000115412	0.0048897	14.8662	0.0129753	dgkk	unknown_likely_coding	261.552	308.296	328.362	294.283	270.767	335.089	427.116	381.968	383.536	417.385	348.17	344.346	325.884	353.202	3741	4610	4559	4524	3712	4905	5810	5071	5219	5878	4802	5123	4746	5707
geneid.107382515.gene.smchd1.len.6109.acc.XM_015954676.protein.structural_maintenance_of_chromosomes_flexible.proteinid.XP_015810162.1.cdslen.5856_hit_1	4.34529	-0.476768	0.00011548	0.0048897	14.8651	0.0143405	smchd1	unknown_likely_coding	20.4851	19.9289	21.7515	21.2711	22.102	16.5324	16.2466	13.8596	15.3591	14.0596	23.5642	30.1126	21.0801	26.0554	293	298	302	327	303	242	221	184	209	198	325	448	307	421
geneid.107378297.gene.LOC107378297.len.2577.acc.XM_015948428.protein.dnaJ_homolog_subfamily_B_member_1-like.proteinid.XP_015803914.1.cdslen.1011_hit_1	3.67099	0.719694	0.000115561	0.0048897	14.8638	0.0359535	LOC107378297	unknown_likely_coding	8.11013	9.8307	11.452	10.603	9.55564	14.6196	16.6141	24.1037	12.1256	14.8407	15.5886	8.80525	10.6431	10.0261	116	147	159	163	131	214	226	320	165	209	215	131	155	162
geneid.107395757.gene.LOC107395757.len.3030.acc.XM_015975207.protein.leucine-rich_repeat_and_immunoglobulin-like.proteinid.XP_015830693.1.cdslen.1842_hit_1	1.78823	-0.871132	0.000116381	0.00491114	14.8504	0.0370038	LOC107395757	unknown_likely_coding	5.03388	3.8119	4.24947	3.57771	3.42836	2.18611	2.27893	2.56101	2.20465	1.7752	3.62526	5.31003	3.22725	3.09446	72	57	59	55	47	32	31	34	30	25	50	79	47	50
geneid.107380885.gene.LOC107380885.len.2111.acc.XM_015952278.protein.docosahexaenoic_acid_omega-hydroxylase.proteinid.XP_015807764.1.cdslen.1611_hit_1	1.85212	1.21014	0.000118715	0.00498728	14.813	0.0945486	LOC107380885	unknown_likely_coding	2.51694	2.67502	3.24112	1.04079	1.24004	5.19201	5.8076	4.29346	4.11535	5.53863	5.43789	1.88204	3.70791	2.16612	36	40	45	16	17	76	79	57	56	78	75	28	54	35
geneid.107386857.gene.LOC107386857.len.5184.acc.XM_015961507.protein.protein_phosphatase_Slingshot_homolog_2-like.proteinid.XP_015816993.1.cdslen.3528_hit_1	5.71061	-0.576781	0.00011882	0.00498728	14.8113	0.0253794	LOC107386857	unknown_likely_coding	67.1883	44.1378	57.1158	57.7637	77.8311	37.5054	44.4024	37.0594	43.5786	41.7527	41.5455	60.8301	54.6573	64.9218	961	660	793	888	1067	549	604	492	593	588	573	905	796	1049
geneid.107390756.gene.lzic.len.1208.acc.XM_015967662.protein.protein_LZIC.proteinid.XP_015823148.1.cdslen.570_hit_1	4.57051	-0.43316	0.000119661	0.00500915	14.798	0.0117983	lzic	unknown_likely_coding	22.0232	25.0783	23.7682	25.109	25.4574	19.2651	18.5255	18.3037	16.1674	18.036	28.4946	32.4651	30.8992	26.9218	315	375	330	386	349	282	252	243	220	254	393	483	450	435
geneid.107372403.gene.LOC107372403.len.775.acc.XM_015940633.protein.prolyl-tRNA_synthetase_associated.proteinid.XP_015796119.1.cdslen.510_hit_1	3.84513	-0.511191	0.000121182	0.0050518	14.7742	0.0159007	LOC107372403	unknown_likely_coding	15.3114	14.2445	18.5824	15.2866	16.9959	12.5701	11.5417	11.7505	9.77395	11.0062	14.7911	14.8547	14.9003	17.3909	219	213	258	235	233	184	157	156	133	155	204	221	217	281
geneid.107393382.gene.pdgfra.len.6299.acc.XM_015971683.protein.platelet-derived_growth_factor_receptor_alpha.proteinid.XP_015827169.1.cdslen.4395_hit_1	5.66696	0.553841	0.000121323	0.0050518	14.772	0.0234416	pdgfra	unknown_likely_coding	52.1565	37.9853	45.9519	39.615	39.2438	59.4348	70.7939	82.4797	52.2502	52.1909	53.1463	34.0783	48.4088	43.0749	746	568	638	609	538	870	963	1095	711	735	733	507	705	696
geneid.107379450.gene.tnfrsf1a.len.5078.acc.XM_015950206.protein.tumor_necrosis_factor_receptor_superfamily.proteinid.XP_015805692.1.cdslen.1164_hit_1	5.43002	-0.57754	0.000126479	0.00524318	14.6935	0.025263	tnfrsf1a	unknown_likely_coding	43.3473	39.9916	56.6836	42.7373	53.8325	33.953	25.5828	28.4724	37.3321	33.6578	38.8628	54.9152	53.284	57.3713	620	598	787	657	738	497	348	378	508	474	536	817	776	927
geneid.107384129.gene.ahcyl2.len.3859.acc.XM_015957208.protein.adenosylhomocysteinase_3.proteinid.XP_015812694.1.cdslen.1806_hit_8	8.28501	0.479393	0.000126587	0.00524318	14.6919	0.0184899	ahcyl2	unknown_likely_coding	288.679	293.851	329.298	269.889	215.841	395.139	357.131	418.123	438.652	344.815	262.396	210.587	258.18	280.358	4129	4394	4572	4149	2959	5784	4858	5551	5969	4856	3619	3133	3760	4530
geneid.107382658.gene.LOC107382658.len.3205.acc.XM_015954888.protein.ATP-dependent_6-phosphofructokinase_platelet.proteinid.XP_015810374.1.cdslen.2373_hit_1	3.86041	0.544835	0.000128996	0.00532888	14.6564	0.0196747	LOC107382658	unknown_likely_coding	12.0953	12.7063	13.0365	15.2866	11.0875	17.3522	21.6866	20.3375	18.96	15.7638	13.2685	8.87246	11.8104	9.53095	173	190	181	235	152	254	295	270	258	222	183	132	172	154
geneid.107379111.gene.LOC107379111.len.663.acc.XM_015949703.protein.protein_lin-28_homolog_A-like.proteinid.XP_015805189.1.cdslen.663_hit_1	0.473283	-1.30655	0.000130061	0.00535879	14.6409	0.0648732	LOC107379111	unknown_likely_coding	1.25847	1.87251	1.58455	1.43108	1.38593	0.683159	0.36757	0.828563	0.587907	0.568064	1.08758	1.2771	2.19728	2.16612	18	28	22	22	19	10	5	11	8	8	15	19	32	35
geneid.107378613.gene.LOC107378613.len.1399.acc.XM_015948919.protein.transmembrane_protein_100-like.proteinid.XP_015804405.1.cdslen.405_hit_1	2.44865	0.693726	0.000133921	0.00550338	14.5858	0.0265313	LOC107378613	unknown_likely_coding	4.96396	4.94879	3.52922	4.2282	3.79308	7.10485	7.35139	7.45707	7.34884	5.60964	5.29288	3.96572	4.05123	5.01303	71	74	49	65	52	104	100	99	100	79	73	59	59	81
geneid.107387242.gene.LOC107387242.len.2389.acc.XM_015962098.protein.hydroxycarboxylic_acid_receptor_2-like.proteinid.XP_015817584.1.cdslen.1074_hit_1	2.08473	1.14379	0.0001366	0.00558441	14.5485	0.0871812	LOC107387242	unknown_likely_coding	3.07626	3.0094	2.52087	2.40682	1.60476	5.12369	7.27788	5.12203	4.11535	6.39073	8.04808	2.62141	4.25723	2.22801	44	45	35	37	22	75	99	68	56	90	111	39	62	36
geneid.107386203.gene.LOC107386203.len.4285.acc.XM_015960448.protein.regulator_of_G-protein_signaling_3-like_isoform.proteinid.XP_015815934.1.cdslen.3762_hit_1	5.27994	0.627765	0.000136604	0.00558441	14.5484	0.0300748	LOC107386203	unknown_likely_coding	19.2266	30.9634	16.9259	32.3945	27.208	45.2251	39.4035	32.314	40.5656	38.7704	64.8922	50.6806	58.0219	45.6124	275	463	235	498	373	662	536	429	552	546	895	754	845	737
geneid.107378459.gene.LOC107378459.len.1039.acc.XM_015948674.protein.DELTA-sagatoxin-Srs1a-like.proteinid.XP_015804160.1.cdslen.561_hit_1	2.22345	2.73213	0.000137545	0.00560827	14.5355	0.506707	LOC107378459	unknown_likely_coding	0.13983	0.535004	2.52087	0.0650492	0.145888	2.18611	10.1449	3.91684	0.88186	6.24871	10.9483	9.07411	14.969	1.98046	2	8	35	1	2	32	138	52	12	88	151	135	218	32
geneid.107384949.gene.pck1.len.2618.acc.XM_015958478.protein.phosphoenolpyruvate_carboxykinase_cytosolic.proteinid.XP_015813964.1.cdslen.1875_hit_1	7.41582	1.88695	0.000137914	0.00560873	14.5304	0.275062	pck1	unknown_likely_coding	67.8874	85.935	179.99	58.4792	28.2293	177.348	489.897	286.608	142.641	476.606	200.114	14.4514	110.825	73.8339	971	1285	2499	899	387	2596	6664	3805	1941	6712	2760	215	1614	1193
geneid.107388643.gene.clpx.len.3393.acc.XM_015964247.protein.ATP-dependent_Clp_protease_ATP-binding_subunit.proteinid.XP_015819733.1.cdslen.1875_hit_1	6.50915	-0.398807	0.000139195	0.00564622	14.513	0.0122969	clpx	unknown_likely_coding	106.55	84.2632	99.6105	96.9233	105.914	70.7069	73.2934	78.0356	75.1786	77.8958	91.0666	111.578	102.379	99.456	1524	1260	1383	1490	1452	1035	997	1036	1023	1097	1256	1660	1491	1607
geneid.107395273.gene.LOC107395273.len.2994.acc.XM_015974631.protein.caspase-3-like.proteinid.XP_015830117.1.cdslen.756_hit_1	5.93595	0.501857	0.000139821	0.00565698	14.5046	0.019676	LOC107395273	unknown_likely_coding	45.0951	57.0448	64.8224	55.2918	51.4983	81.8424	70.3528	82.8563	75.693	78.89	36.8327	57.1333	45.5249	51.7394	645	853	900	850	706	1198	957	1100	1030	1111	508	850	663	836
geneid.107384276.gene.col6a1.len.4459.acc.XM_015957434.protein.collagen_alpha-1(VI)_chain.proteinid.XP_015812920.1.cdslen.3021_hit_1	7.35242	-0.602535	0.000142268	0.00574119	14.4719	0.0294766	col6a1	unknown_likely_coding	279.8	183.105	164.865	184.349	179.004	162.045	113.8	152.606	138.011	86.7008	172.417	167.905	168.916	136.713	4002	2738	2289	2834	2454	2372	1548	2026	1878	1221	2378	2498	2460	2209
geneid.107378413.gene.zfand2a.len.1326.acc.XM_015948612.protein.AN1-type_zinc_finger_protein_2A_isoform_X1.proteinid.XP_015804098.1.cdslen.822_hit_1	4.14913	0.434152	0.000143273	0.00576576	14.4586	0.011914	zfand2a	unknown_likely_coding	16.0804	15.9832	18.2223	16.5875	15.0994	22.8175	22.1277	24.2543	20.2093	21.7995	13.1234	14.653	13.939	11.8208	230	239	253	255	207	334	301	322	275	307	181	218	203	191
geneid.107395766.gene.LOC107395766.len.4807.acc.XM_015975217.protein.protein_phosphatase_1_regulatory_subunit.proteinid.XP_015830703.1.cdslen.885_hit_1	2.79268	0.650792	0.000143662	0.00576576	14.4535	0.0244022	LOC107395766	unknown_likely_coding	6.85166	5.14941	4.53757	4.87869	5.10607	7.37812	9.26275	9.71679	7.20186	8.23693	7.90307	6.85599	6.52317	5.7557	98	77	63	75	70	108	126	129	98	116	109	102	95	93
geneid.107385394.gene.LOC107385394.len.1596.acc.XM_015959230.protein.glycerol-3-phosphate_dehydrogenase_[NAD(+)]_.proteinid.XP_015814716.1.cdslen.1059_hit_1	4.69687	0.761092	0.000143979	0.00576576	14.4494	0.0446452	LOC107385394	unknown_likely_coding	17.3389	22.3364	12.8204	18.8643	18.6736	35.1827	21.5396	44.9684	23.5163	28.2612	20.0114	38.3129	33.9205	25.8697	248	334	178	290	256	515	293	597	320	398	276	570	494	418
geneid.107377793.gene.LOC107377793.len.20360.acc.XM_015947639.protein.nesprin-2-like.proteinid.XP_015803125.1.cdslen.20127_hit_1	7.15475	0.47438	0.000145963	0.00582608	14.4236	0.0181752	LOC107377793	unknown_likely_coding	127.035	116.43	136.919	122.488	117.731	136.154	181.873	165.863	182.104	198.112	118.546	117.627	119.614	150.762	1817	1741	1901	1883	1614	1993	2474	2202	2478	2790	1635	1750	1742	2436
geneid.107378116.gene.chgb.len.2396.acc.XM_015948154.protein.secretogranin-1.proteinid.XP_015803640.1.cdslen.1923_hit_1	4.42929	-0.692033	0.000146227	0.00582608	14.4202	0.0358997	chgb	unknown_likely_coding	26.9173	23.9414	17.0699	26.2148	29.6152	16.1909	13.6736	16.4206	15.8735	14.5567	31.9023	16.9383	17.9902	32.2443	385	358	237	403	406	237	186	218	216	205	440	252	262	521
geneid.107390284.gene.csgr14h2orf76.len.1183.acc.XM_015966905.protein.UPF0538_protein_C2orf76_homolog.proteinid.XP_015822391.1.cdslen.378_hit_1	4.89072	-0.491237	0.000146945	0.00583986	14.411	0.0174945	csgr14h2orf76	unknown_likely_coding	29.2244	30.5621	32.1951	36.9479	36.9825	22.7492	27.6412	22.8985	23.2223	22.0125	29.3646	28.4322	39.8943	30.8209	418	457	447	568	507	333	376	304	316	310	405	423	581	498
geneid.107373603.gene.LOC107373603.len.1317.acc.XM_015941732.protein.interleukin-8-like.proteinid.XP_015797218.1.cdslen.360_hit_1	1.43208	-2.17942	0.000147823	0.0058599	14.3997	0.336927	LOC107373603	unknown_likely_coding	0.769064	1.67189	17.358	2.47187	3.79308	1.22969	1.91136	0.979211	0.808372	0.923105	0.870063	1.2771	1.02997	0.742671	11	25	241	38	52	18	26	13	11	13	12	19	15	12
geneid.107390591.gene.amt.len.3341.acc.XM_015967407.protein.aminomethyltransferase_mitochondrial.proteinid.XP_015822893.1.cdslen.1251_hit_1	7.01044	-0.423163	0.00014822	0.00586086	14.3947	0.0143118	amt	unknown_likely_coding	138.502	139.302	146.283	133.286	152.453	106.231	100.273	109.822	100.165	115.033	142.4	116.821	153.672	146.863	1981	2083	2031	2049	2090	1555	1364	1458	1363	1620	1964	1738	2238	2373
geneid.107378671.gene.sox3.len.1956.acc.XM_015949008.protein.transcription_factor_SOX-3.proteinid.XP_015804494.1.cdslen.906_hit_1	-0.181087	3.27359	0.000149739	0.005891	14.3755	0.472292	sox3	unknown_likely_coding	0	0.0668755	0.14405	0	0.0729438	0.204948	1.91136	0.150648	0.0734884	0.781089	2.61019	1.88204	2.33461	0.247557	0	1	2	0	1	3	26	2	1	11	36	28	34	4
geneid.107377339.gene.LOC107377339.len.4421.acc.XM_015946872.protein.flocculation_protein_FLO11-like.proteinid.XP_015802358.1.cdslen.3246_hit_1	1.54706	-1.4011	0.000149914	0.005891	14.3733	0.132731	LOC107377339	unknown_likely_coding	3.286	6.95505	3.24112	4.16315	4.30369	1.43463	2.42596	2.78699	1.39628	0.35504	2.17516	1.14267	1.92262	3.21824	47	104	45	64	59	21	33	37	19	5	30	17	28	52
geneid.107376755.gene.LOC107376755.len.870.acc.XM_015946013.protein.B-_and_T-lymphocyte_attenuator-like.proteinid.XP_015801499.1.cdslen.678_hit_1	2.8721	0.680157	0.000150108	0.005891	14.3708	0.0291324	LOC107376755	unknown_likely_coding	6.22243	5.68442	6.84237	5.59423	5.68962	7.37812	12.7179	9.03887	9.11256	10.0831	5.43789	6.4527	6.04252	4.51792	89	85	95	86	78	108	173	120	124	142	75	96	88	73
geneid.107394298.gene.slc20a2.len.7873.acc.XM_015973187.protein.sodium-dependent_phosphate_transporter_2_isoform.proteinid.XP_015828673.1.cdslen.2031_hit_1	4.77551	0.457168	0.000151693	0.00592557	14.3511	0.014853	slc20a2	unknown_likely_coding	26.8473	24.6771	20.9593	24.8488	19.2572	32.9283	29.9937	38.1892	28.9544	30.4625	30.9597	25.4747	25.2687	23.3941	384	369	291	382	264	482	408	507	394	429	427	379	368	378
geneid.107381954.gene.LOC107381954.len.4057.acc.XM_015953931.protein.LON_peptidase_N-terminal_domain_and_RING_finger.proteinid.XP_015809417.1.cdslen.2163_hit_1	4.35156	0.803283	0.000151752	0.00592557	14.3503	0.0501938	LOC107381954	unknown_likely_coding	26.0084	14.3114	15.3413	18.2138	10.2121	22.6126	26.9796	42.332	28.6605	26.06	12.5434	13.9809	9.2011	18.3811	372	214	213	280	140	331	367	562	390	367	173	208	134	297
geneid.107381896.gene.hdc.len.2085.acc.XM_015953835.protein.histidine_decarboxylase.proteinid.XP_015809321.1.cdslen.2085_hit_1	0.234843	-1.36182	0.000152583	0.00592557	14.3401	0.0624522	hdc	unknown_likely_coding	0.908894	1.60501	1.36847	1.04079	1.24004	0.409895	0.588111	0.451944	0.293953	0.639073	1.95764	1.00823	1.1673	1.7329	13	24	19	16	17	6	8	6	4	9	27	15	17	28
geneid.107374697.gene.prlr.len.3262.acc.XM_015942882.protein.prolactin_receptor.proteinid.XP_015798368.1.cdslen.1884_hit_1	6.99432	-0.512668	0.000152677	0.00592557	14.3389	0.0213034	prlr	unknown_likely_coding	126.826	142.445	156.438	121.447	158.58	92.3631	93.7303	91.6692	106.485	112.477	120.794	149.555	178.117	128.296	1814	2130	2172	1867	2174	1352	1275	1217	1449	1584	1666	2225	2594	2073
geneid.107395009.gene.LOC107395009.len.3360.acc.XM_015974267.protein.glutamic_acid-rich_protein-like.proteinid.XP_015829753.1.cdslen.1122_hit_1	3.29725	0.750475	0.000152877	0.00592557	14.3364	0.0402745	LOC107395009	unknown_likely_coding	8.04022	10.4326	6.12212	9.75738	7.51321	10.9305	14.4087	19.9608	15.5795	9.94113	6.01794	5.24282	7.07249	5.13681	115	156	85	150	103	160	196	265	212	140	83	78	103	83
geneid.107373258.gene.LOC107373258.len.3351.acc.XM_015941425.protein.gamma-glutamyltranspeptidase_1-like_isoform_X1.proteinid.XP_015796911.1.cdslen.1791_hit_1	7.84267	0.387743	0.000160526	0.00620672	14.2445	0.0123264	LOC107373258	unknown_likely_coding	177.934	216.142	179.054	221.688	186.153	267.593	242.228	253.766	253.02	270.115	244.633	229.541	246.095	223.977	2545	3232	2486	3408	2552	3917	3295	3369	3443	3804	3374	3415	3584	3619
geneid.107375166.gene.sun2.len.3275.acc.XM_015943554.protein.SUN_domain-containing_protein_2.proteinid.XP_015799040.1.cdslen.1857_hit_1	4.5165	-0.583435	0.000161096	0.00621348	14.2379	0.0249805	sun2	unknown_likely_coding	20.555	27.1515	26.5052	21.6614	25.968	14.5513	16.9082	16.7972	17.7842	15.6928	21.244	24.8698	34.9505	32.8632	294	406	368	333	356	213	230	223	242	221	293	370	509	531
geneid.107394339.gene.LOC107394339.len.4026.acc.XM_015973256.protein.long-chain-fatty-acid--CoA_ligase_ACSBG2-like.proteinid.XP_015828742.1.cdslen.2283_hit_1	8.39129	0.418069	0.000163209	0.00627956	14.2133	0.0145122	LOC107394339	unknown_likely_coding	262.88	357.583	279.313	294.283	274.706	439.271	361.468	386.487	412.784	369.455	324.243	286.944	303.705	343.176	3760	5347	3878	4524	3766	6430	4917	5131	5617	5203	4472	4269	4423	5545
geneid.107391144.gene.LOC107391144.len.1693.acc.XM_015968258.protein.receptor-type_tyrosine-protein_phosphatase.proteinid.XP_015823744.1.cdslen.1026_hit_1	3.55346	0.619016	0.000167274	0.00641367	14.1671	0.0254673	LOC107391144	unknown_likely_coding	7.76056	9.49632	8.13882	7.28551	8.97209	11.8186	11.2476	14.3869	15.0651	11.7163	14.2835	10.5529	16.1363	15.4104	111	142	113	112	123	173	153	191	205	165	197	157	235	249
geneid.107392380.gene.gstz1.len.903.acc.XM_015970146.protein.maleylacetoacetate_isomerase_isoform_X1.proteinid.XP_015825632.1.cdslen.663_hit_1	5.72152	0.368984	0.000167627	0.00641367	14.1631	0.0101015	gstz1	unknown_likely_coding	44.1862	44.3385	38.1732	48.3315	43.8392	57.4537	59.2522	55.5891	54.2344	56.8775	55.104	61.5695	58.0906	59.9707	632	663	530	743	601	841	806	738	738	801	760	916	846	969
geneid.107391363.gene.LOC107391363.len.4532.acc.XM_015968643.protein.serine/threonine-protein_kinase_35-like.proteinid.XP_015824129.1.cdslen.1275_hit_1	5.51637	0.391775	0.000167921	0.00641367	14.1598	0.0114983	LOC107391363	unknown_likely_coding	41.8091	38.7878	41.9185	45.7296	39.0979	48.231	61.5312	55.7397	54.8958	52.475	45.6058	38.8506	37.4224	37.3192	598	580	582	703	536	706	837	740	747	739	629	578	545	603
geneid.107384998.gene.phtf1.len.3055.acc.XM_015958551.protein.putative_homeodomain_transcription_factor_1.proteinid.XP_015814037.1.cdslen.2058_hit_1	6.23136	-0.424921	0.000171133	0.00650725	14.1241	0.0142836	phtf1	unknown_likely_coding	78.3047	72.8274	81.6043	84.9542	85.4172	65.7199	49.5484	54.9111	65.7721	64.7593	81.8584	82.9441	89.6764	90.3583	1120	1089	1133	1306	1171	962	674	729	895	912	1129	1234	1306	1460
geneid.107380248.gene.wbscr22.len.1496.acc.XM_015951404.protein.probable_18S_rRNA.proteinid.XP_015806890.1.cdslen.849_hit_1	3.87066	0.535273	0.0001712	0.00650725	14.1234	0.019565	wbscr22	unknown_likely_coding	14.2626	12.0376	11.8841	12.3593	11.8169	21.1096	13.8206	21.9946	16.2409	17.468	12.5434	14.8547	11.6044	11.202	204	180	165	190	162	309	188	292	221	246	173	221	169	181
geneid.107376003.gene.bnip3.len.1215.acc.XM_015944875.protein.BCL2/adenovirus_E1B_19_kDa_protein-interacting.proteinid.XP_015800361.1.cdslen.576_1	3.97599	-0.569452	0.000172906	0.00655624	14.1048	0.0223126	geneid.107376003.gene.bnip3.len.1215.acc.XM_015944875.protein.BCL2/adenovirus_E1B_19_kDa_protein-interacting.proteinid.XP_015800361.1.cdslen.576_1	protein_coding	16.5698	17.187	15.5574	16.1972	18.3089	10.589	9.85087	11.3739	12.7135	12.0714	17.7638	18.0138	26.0927	15.7199	237	257	216	249	251	155	134	151	173	170	245	268	380	254
geneid.107377587.gene.ctsb.len.1205.acc.XM_015947287.protein.cathepsin_B.proteinid.XP_015802773.1.cdslen.990_hit_1	5.9762	1.0664	0.000174762	0.00661063	14.0847	0.093719	ctsb	unknown_likely_coding	55.093	34.5746	38.6774	39.615	42.2345	96.667	46.2403	146.279	63.6409	89.0441	30.8872	94.0347	31.1052	73.4626	788	517	537	609	579	1415	629	1942	866	1254	426	1399	453	1187
geneid.107384229.gene.ifrd1.len.1987.acc.XM_015957362.protein.interferon-related_developmental_regulator_1.proteinid.XP_015812848.1.cdslen.1284_hit_1	6.39022	0.576589	0.000175591	0.00662604	14.0758	0.0274175	ifrd1	unknown_likely_coding	67.8175	81.7888	92.48	74.6765	57.6256	111.013	120.857	141.609	100.312	88.405	73.7378	44.564	65.5064	53.3485	970	1223	1284	1148	790	1625	1644	1880	1365	1245	1017	663	954	862
geneid.107377631.gene.acat2.len.1832.acc.XM_015947376.protein.acetyl-CoA_acetyltransferase_cytosolic.proteinid.XP_015802862.1.cdslen.1188_hit_1	6.16349	-1.06841	0.00017718	0.00666995	14.0588	0.0942756	acat2	unknown_likely_coding	35.7265	131.745	117.905	100.631	68.4213	53.2181	65.2804	24.4803	35.3479	40.4036	93.0242	64.9303	110.07	57.8046	511	1970	1637	1547	938	779	888	325	481	569	1283	966	1603	934
geneid.107393312.gene.LOC107393312.len.3615.acc.XM_015971588.protein.LOW_QUALITY_PROTEIN_uncharacterized_protein.proteinid.XP_015827074.1.cdslen.1626_1	4.74664	0.609969	0.000177896	0.00668089	14.0512	0.028919	geneid.107393312.gene.LOC107393312.len.3615.acc.XM_015971588.protein.LOW_QUALITY_PROTEIN_uncharacterized_protein.proteinid.XP_015827074.1.cdslen.1626_1	protein_coding	22.163	21.1327	24.4165	20.6856	18.236	33.0649	37.1245	31.2594	23.7367	38.2733	35.9626	21.6434	28.2213	18.6287	317	316	339	318	250	484	505	415	323	539	496	322	411	301
geneid.107383587.gene.LOC107383587.len.6318.acc.XM_015956339.protein.insulin_receptor-like.proteinid.XP_015811825.1.cdslen.4095_hit_1	6.6865	-0.431633	0.000179274	0.00671657	14.0367	0.0151372	LOC107383587	unknown_likely_coding	104.313	114.29	110.558	106.29	114.668	80.9543	81.968	79.6174	82.8214	84.0025	97.0845	135.507	138.635	107.935	1492	1709	1535	1634	1572	1185	1115	1057	1127	1183	1339	2016	2019	1744
geneid.107386120.gene.ccdc53.len.2397.acc.XM_015960318.protein.WASH_complex_subunit_CCDC53.proteinid.XP_015815804.1.cdslen.636_hit_1	5.50155	0.477777	0.000183739	0.00686748	13.9905	0.0180482	ccdc53	unknown_likely_coding	44.1163	33.0365	41.7024	42.2169	42.5992	68.5891	46.1667	61.4643	50.0456	58.1556	36.3976	43.1524	30.0752	35.215	631	494	579	649	584	1004	628	816	681	819	502	642	438	569
geneid.107395298.gene.acly.len.4190.acc.XM_015974653.protein.ATP-citrate_synthase.proteinid.XP_015830139.1.cdslen.3279_hit_1	8.58572	-0.408485	0.000184327	0.00687309	13.9845	0.0140783	acly	unknown_likely_coding	386.42	366.277	433.59	385.156	407.902	312.613	270.752	256.93	296.82	357.881	466.716	504.05	442.752	484.345	5527	5477	6020	5921	5592	4576	3683	3411	4039	5040	6437	7499	6448	7826
geneid.107390779.gene.slc25a33.len.1752.acc.XM_015967701.protein.solute_carrier_family_25_member_33.proteinid.XP_015823187.1.cdslen.942_hit_1	4.31834	1.18107	0.00018882	0.00702393	13.9392	0.113326	slc25a33	unknown_likely_coding	13.6334	11.302	15.1252	10.8632	11.0875	16.3958	54.1062	15.818	14.7712	40.3326	31.9748	12.4349	17.6469	12.8111	195	169	210	167	152	240	736	210	201	568	441	185	257	207
geneid.107390772.gene.ca6.len.2065.acc.XM_015967695.protein.carbonic_anhydrase_6.proteinid.XP_015823181.1.cdslen.1614_hit_1	8.89368	0.405658	0.000192868	0.00715755	13.8993	0.0140292	ca6	unknown_likely_coding	425.642	360.927	417.745	442.4	468.883	479.987	639.718	518.906	593.272	577.793	505.652	407.528	389.674	428.769	6088	5397	5800	6801	6428	7026	8702	6889	8073	8137	6974	6063	5675	6928
geneid.107376020.gene.pcsk2.len.2675.acc.XM_015944902.protein.neuroendocrine_convertase_2.proteinid.XP_015800388.1.cdslen.1926_hit_1	4.80895	2.41269	0.000193395	0.00716019	13.8942	0.450957	pcsk2	unknown_likely_coding	9.78809	11.5695	8.93109	10.7982	9.9933	17.0107	222.086	13.031	13.4484	10.8642	9.57069	8.67082	11.1924	37.0098	140	173	124	166	137	249	3021	173	183	153	132	129	163	598
geneid.107384057.gene.klhl24.len.5630.acc.XM_015957084.protein.kelch-like_protein_24.proteinid.XP_015812570.1.cdslen.1812_hit_1	6.93848	-0.674827	0.000194867	0.00719771	13.8799	0.0384319	klhl24	unknown_likely_coding	153.044	128.267	160.76	126.781	147.201	94.4125	76.3075	78.4122	111.702	88.334	83.4535	142.564	201.532	118.518	2189	1918	2232	1949	2018	1382	1038	1041	1520	1244	1151	2121	2935	1915
geneid.107383591.gene.LOC107383591.len.6851.acc.XM_015956346.protein.unconventional_myosin-IXb-like.proteinid.XP_015811832.1.cdslen.5355_hit_1	7.29819	-0.551087	0.000196062	0.00722485	13.8685	0.0256348	LOC107383591	unknown_likely_coding	152.764	133.484	170.987	169.193	211.172	128.844	109.903	91.9705	115.597	127.246	189.239	256.226	182.855	160.974	2185	1996	2374	2601	2895	1886	1495	1221	1573	1792	2610	3812	2663	2601
geneid.107387160.gene.rnasek.len.823.acc.XM_015961968.protein.ribonuclease_kappa.proteinid.XP_015817454.1.cdslen.306_hit_1	5.64497	0.461985	0.000197191	0.00724942	13.8577	0.0171027	rnasek	unknown_likely_coding	50.968	43.536	50.1294	44.949	37.2743	72.0733	56.6057	71.2564	54.8958	58.7237	40.1679	49.2691	35.9804	33.8534	729	651	696	691	511	1055	770	946	747	827	554	733	524	547
geneid.107394749.gene.LOC107394749.len.3315.acc.XM_015973834.protein.fibroblast_growth_factor_receptor_1-A-like.proteinid.XP_015829320.1.cdslen.2112_hit_1	1.34445	1.00925	0.00019909	0.00729921	13.8397	0.0544461	LOC107394749	unknown_likely_coding	1.3983	1.53814	1.22442	1.82138	1.45888	2.66432	5.14597	2.86231	1.98419	2.48528	3.04522	2.89027	2.33461	2.84691	20	23	17	28	20	39	70	38	27	35	42	43	34	46
geneid.107390956.gene.LOC107390956.len.2042.acc.XM_015967977.protein.transcription_factor_ETV7-like_isoform_X1.proteinid.XP_015823463.1.cdslen.1164_hit_1	6.34227	-0.581368	0.000199475	0.00729921	13.836	0.0281712	LOC107390956	unknown_likely_coding	84.4573	73.6968	80.812	92.1097	111.969	58.7517	69.7647	47.4541	55.9247	65.1854	92.0092	136.179	71.5489	94.1336	1208	1102	1122	1416	1535	860	949	630	761	918	1269	2026	1042	1521
geneid.107383961.gene.LOC107383961.len.5977.acc.XM_015956907.protein.period_circadian_protein_homolog_2-like_isoform.proteinid.XP_015812393.1.cdslen.4359_hit_1	1.51827	1.00685	0.000200171	0.00730623	13.8295	0.0625506	LOC107383961	unknown_likely_coding	2.37711	1.80564	2.0167	2.27672	1.67771	3.21085	6.54274	4.97138	3.45395	2.41427	2.46518	1.47874	1.99128	1.79479	34	27	28	35	23	47	89	66	47	34	34	22	29	29
geneid.107393967.gene.git2.len.3398.acc.XM_015972633.protein.ARF_GTPase-activating_protein_GIT2_isoform_X3.proteinid.XP_015828119.1.cdslen.2277_hit_1	5.58455	-0.389902	0.000200598	0.00730623	13.8255	0.0116962	git2	unknown_likely_coding	54.8832	58.583	55.6033	49.9578	56.0938	39.3499	45.2111	46.4749	39.8307	40.1196	48.651	50.815	40.0317	44.2508	785	876	772	768	769	576	615	617	542	565	671	756	583	715
geneid.107395807.gene.LOC107395807.len.4587.acc.XM_015975258.protein.suppressor_of_cytokine_signaling_7-like_isoform.proteinid.XP_015830744.1.cdslen.2718_hit_1	4.84812	0.420936	0.000203801	0.00740572	13.7957	0.0129821	LOC107395807	unknown_likely_coding	25.7986	24.6771	24.8486	28.2313	23.4879	31.4936	29.6261	36.9087	35.054	37.3502	27.262	24.5337	23.6894	28.4072	369	369	345	434	322	461	403	490	477	526	376	365	345	459
geneid.107390703.gene.prdm16.len.7013.acc.XM_015967563.protein.PR_domain_zinc_finger_protein_16_isoform_X7.proteinid.XP_015823049.1.cdslen.3657_hit_1	4.64822	0.798305	0.000205819	0.00746179	13.7772	0.0519673	prdm16	unknown_likely_coding	19.8558	21.6677	26.7933	8.84669	14.0782	25.0719	32.4932	28.0205	39.0223	34.7229	26.2469	20.7696	27.7406	23.3323	284	324	372	136	193	367	442	372	531	489	362	309	404	377
geneid.107392196.gene.klhdc2.len.2217.acc.XM_015969843.protein.kelch_domain-containing_protein_2_isoform_X1.proteinid.XP_015825329.1.cdslen.1341_hit_1	5.7025	-0.405478	0.00020683	0.00747818	13.768	0.0127918	klhdc2	unknown_likely_coding	52.0866	58.2486	50.7776	53.4054	55.5832	41.1945	40.8002	38.7165	39.2428	44.5931	60.1069	65.0647	72.9222	53.9055	745	871	705	821	762	603	555	514	534	628	829	968	1062	871
geneid.107390685.gene.add3.len.4617.acc.XM_015967533.protein.gamma-adducin_isoform_X1.proteinid.XP_015823019.1.cdslen.2040_hit_1	7.09852	-0.411221	0.000207224	0.00747818	13.7644	0.0141424	add3	unknown_likely_coding	147.381	129.27	148.804	136.863	161.06	103.43	104.757	109.144	112.658	115.672	150.738	189.884	154.565	151.567	2108	1933	2066	2104	2208	1514	1425	1449	1533	1629	2079	2825	2251	2449
geneid.107395551.gene.LOC107395551.len.681.acc.XM_015974942.protein.uncharacterized_protein_LOC107395551.proteinid.XP_015830428.1.cdslen.303_hit_1	0.981867	1.03147	0.000210626	0.0075835	13.7338	0.0502634	LOC107395551	unknown_likely_coding	1.25847	0.936257	1.08037	1.23593	1.31299	2.45937	3.60218	2.03375	1.69023	2.20125	1.81263	2.28533	2.47194	1.42345	18	14	15	19	18	36	49	27	23	31	25	34	36	23
geneid.107378387.gene.fosl1.len.2083.acc.XM_015948583.protein.fos-related_antigen_1.proteinid.XP_015804069.1.cdslen.1020_hit_1	3.38298	-0.918846	0.000212147	0.00762078	13.7203	0.0661667	fosl1	unknown_likely_coding	13.8432	12.0376	15.0532	14.8312	17.7983	9.63254	6.61625	5.27267	10.3619	7.0298	4.35031	6.99043	13.3897	6.49837	198	180	209	228	244	141	90	70	141	99	60	104	195	105
geneid.107392075.gene.LOC107392075.len.1379.acc.XM_015969643.protein.eukaryotic_translation_initiation_factor.proteinid.XP_015825129.1.cdslen.462_hit_1	4.66795	-0.415729	0.000214148	0.00767511	13.7027	0.012195	LOC107392075	unknown_likely_coding	29.1545	27.1515	26.2171	27.711	30.3446	21.7244	19.9223	21.7686	20.7972	21.4444	29.2196	22.9205	28.9079	26.4886	417	406	364	426	416	318	271	289	283	302	403	341	421	428
geneid.107378954.gene.atad2.len.4725.acc.XM_015949470.protein.ATPase_family_AAA_domain-containing_protein_2.proteinid.XP_015804956.1.cdslen.4404_hit_2	4.67112	-0.501957	0.000215029	0.00768913	13.695	0.0187989	atad2	unknown_likely_coding	20.8347	27.0846	25.7849	29.7925	27.7187	21.7244	19.5547	17.5505	15.4326	18.8171	38.4278	27.0207	31.9292	32.8013	298	405	358	458	380	318	266	233	210	265	530	402	465	530
geneid.107392209.gene.LOC107392209.len.1033.acc.XM_015969872.protein.mitochondrial_peptide_methionine_sulfoxide.proteinid.XP_015825358.1.cdslen.648_hit_1	1.5159	0.888039	0.000217441	0.0077577	13.674	0.0413077	LOC107392209	unknown_likely_coding	2.7966	1.73876	1.29645	1.95148	1.60476	3.0059	3.60218	3.61555	3.30698	3.90544	3.84278	2.28533	2.81526	2.47557	40	26	18	30	22	44	49	48	45	55	53	34	41	40
geneid.107394801.gene.fbxl2.len.2050.acc.XM_015973924.protein.F-box/LRR-repeat_protein_2.proteinid.XP_015829410.1.cdslen.1299_hit_1	3.41035	-0.602218	0.000219915	0.00782817	13.6528	0.0243012	fbxl2	unknown_likely_coding	11.7457	11.5695	11.3799	11.5137	12.6193	7.58306	6.17517	7.08045	9.62698	8.30794	11.8184	10.5529	15.1063	11.5114	168	173	158	177	173	111	84	94	131	117	163	157	220	186
geneid.107378313.gene.LOC107378313.len.2944.acc.XM_015948453.protein.sestrin-3-like.proteinid.XP_015803939.1.cdslen.1335_hit_1	4.07082	-0.780483	0.000222088	0.00788765	13.6343	0.0480761	LOC107378313	unknown_likely_coding	19.0169	18.257	17.43	18.1487	20.1325	11.2038	9.33627	12.4284	11.3172	10.0121	14.9361	16.9383	38.2464	15.4104	272	273	242	279	276	164	127	165	154	141	206	252	557	249
geneid.107392268.gene.rnf144a.len.6551.acc.XM_015969966.protein.E3_ubiquitin-protein_ligase_RNF144A.proteinid.XP_015825452.1.cdslen.888_hit_1	5.72494	-0.418191	0.000228982	0.00809739	13.5769	0.0140129	rnf144a	unknown_likely_coding	51.2477	54.5704	64.2462	58.5443	62.294	41.6727	44.6965	46.9268	43.7256	41.7527	51.4062	68.0222	56.3739	52.544	733	816	892	900	854	610	608	623	595	588	709	1012	821	849
geneid.107379595.gene.fam189b.len.3593.acc.XM_015950415.protein.protein_FAM189B.proteinid.XP_015805901.1.cdslen.2187_hit_1	4.14035	0.536522	0.000229203	0.00809739	13.5751	0.0213889	fam189b	unknown_likely_coding	12.6546	18.9258	11.3799	16.7827	13.9323	20.2898	23.0099	20.9401	25.0595	17.965	16.6762	15.2579	15.1063	17.0195	181	283	158	258	191	297	313	278	341	253	230	227	220	275
geneid.107375313.gene.LOC107375313.len.1030.acc.XM_015943773.protein.myozenin-2-like.proteinid.XP_015799259.1.cdslen.630_hit_1	1.16719	2.02107	0.000229541	0.00809739	13.5724	0.275921	LOC107375313	unknown_likely_coding	0.629234	0.401253	1.08037	0.260197	0.291775	1.63958	3.74921	0.753239	1.54326	3.26637	5.14787	7.79701	2.47194	0.618893	9	6	15	4	4	24	51	10	21	46	71	116	36	10
geneid.107394288.gene.itga2.len.4610.acc.XM_015973171.protein.integrin_alpha-2.proteinid.XP_015828657.1.cdslen.3543_hit_1	6.66022	0.50978	0.000230224	0.00810326	13.5668	0.0222129	itga2	unknown_likely_coding	80.1924	105.998	62.6617	96.2728	87.9703	134.104	133.134	133.248	106.338	112.477	96.432	72.5929	107.117	86.7069	1147	1585	870	1480	1206	1963	1811	1769	1447	1584	1330	1080	1560	1401
geneid.107387508.gene.lect2.len.1911.acc.XM_015962518.protein.leukocyte_cell-derived_chemotaxin-2.proteinid.XP_015818004.1.cdslen.456_hit_1	2.52072	-1.52967	0.000232131	0.0081521	13.5513	0.185284	lect2	unknown_likely_coding	13.2139	8.69382	5.25782	6.11462	11.0875	2.04948	7.49842	2.63634	2.35163	0.923105	5.36539	1.54596	6.31718	5.38437	189	130	73	94	152	30	102	35	32	13	74	23	92	87
geneid.107372396.gene.LOC107372396.len.1323.acc.XM_015940622.protein.Fc_receptor-like_protein_5_isoform_X1.proteinid.XP_015796108.1.cdslen.951_hit_1	3.54353	0.548851	0.000233741	0.008185	13.5383	0.0206589	LOC107372396	unknown_likely_coding	10.9766	7.62381	9.65134	11.1885	9.55564	13.2533	16.2466	16.4959	11.4642	14.4856	11.4558	11.1578	9.4071	8.78828	157	114	134	172	131	194	221	219	156	204	158	166	137	142
geneid.107378802.gene.LOC107378802.len.4870.acc.XM_015949209.protein.trafficking_kinesin-binding_protein_1-like.proteinid.XP_015804695.1.cdslen.3207_hit_1	7.84882	-0.394434	0.00023411	0.008185	13.5354	0.0134366	LOC107378802	unknown_likely_coding	228.342	279.138	225.222	249.984	257.127	189.645	193.415	169.178	187.101	206.775	260.366	237.07	270.952	268.228	3266	4174	3127	3843	3525	2776	2631	2246	2546	2912	3591	3527	3946	4334
geneid.107392030.gene.atr.len.8383.acc.XM_015969601.protein.serine/threonine-protein_kinase_ATR.proteinid.XP_015825087.1.cdslen.7656_hit_1	3.83787	-0.487929	0.000235446	0.00821341	13.5247	0.0156431	atr	unknown_likely_coding	14.4724	15.6489	13.5407	17.4982	15.9747	12.3652	12.1298	10.922	9.48	10.2962	15.8061	14.8547	16.5483	18.5049	207	234	188	269	219	181	165	145	129	145	218	221	241	299
geneid.107391172.gene.LOC107391172.len.3577.acc.XM_015968311.protein.cadherin-like_protein_26_isoform_X1.proteinid.XP_015823797.1.cdslen.2514_hit_1	-0.560401	3.05478	0.00023683	0.00824336	13.5137	0.40594	LOC107391172	unknown_likely_coding	0	0	0.2881	0	0	0.341579	1.17622	0.602591	0.0734884	0.497056	1.16008	0.873803	2.40327	0.185668	0	0	4	0	0	5	16	8	1	7	16	13	35	3
geneid.107393573.gene.pop5.len.1724.acc.XM_015972033.protein.ribonuclease_P/MRP_protein_subunit_POP5.proteinid.XP_015827519.1.cdslen.504_hit_1	4.40812	-0.408589	0.000242358	0.00841711	13.4704	0.0115152	pop5	unknown_likely_coding	24.1207	23.6071	23.6242	27.3857	23.6338	18.5136	18.0109	19.057	16.9023	19.9533	18.3438	20.9041	21.9041	19.2476	345	353	328	421	324	271	245	253	230	281	253	311	319	311
geneid.107376503.gene.LOC107376503.len.2076.acc.XM_015945623.protein.transmembrane_protein_180.proteinid.XP_015801109.1.cdslen.1434_hit_1	5.25309	-0.480712	0.000243241	0.00842912	13.4636	0.0185146	LOC107376503	unknown_likely_coding	38.8028	43.2685	39.8298	40.7208	45.0063	32.2451	28.5969	23.6517	31.1591	33.4448	43.0681	35.0866	49.3701	46.7264	555	647	553	626	617	472	389	314	424	471	594	522	719	755
geneid.107380320.gene.LOC107380320.len.2427.acc.XM_015951498.protein.centrosomal_protein_of_57_kDa-like_isoform_X1.proteinid.XP_015806984.1.cdslen.1455_hit_1	2.93017	-0.644337	0.000245305	0.00848192	13.4477	0.0261772	LOC107380320	unknown_likely_coding	8.31988	8.02506	7.41857	7.936	9.70153	6.62664	4.55786	5.57397	5.80558	3.97645	8.55562	8.6036	10.1624	9.28339	119	120	103	122	133	97	62	74	79	56	118	128	148	150
geneid.107385272.gene.errfi1.len.3368.acc.XM_015959046.protein.ERBB_receptor_feedback_inhibitor_1_isoform_X1.proteinid.XP_015814532.1.cdslen.1230_hit_1	5.06544	0.575105	0.000246276	0.0084968	13.4403	0.027379	errfi1	unknown_likely_coding	28.3855	29.4921	26.9373	30.7683	28.7399	33.6797	47.2695	36.5321	34.3191	63.6232	28.3496	23.391	28.1526	27.1694	406	441	374	473	394	493	643	485	467	896	391	348	410	439
geneid.107377257.gene.tesk1.len.3500.acc.XM_015946766.protein.dual_specificity_testis-specific_protein_kinase.proteinid.XP_015802252.1.cdslen.2067_hit_1	7.12019	0.371199	0.000247438	0.00851815	13.4315	0.0117838	tesk1	unknown_likely_coding	123.05	131.678	110.63	128.017	119.847	154.872	154.82	154.188	162.189	168.715	128.987	137.254	129.021	142.16	1760	1969	1536	1968	1643	2267	2106	2047	2207	2376	1779	2042	1879	2297
geneid.107381290.gene.arhgef39.len.1988.acc.XM_015952888.protein.rho_guanine_nucleotide_exchange_factor_39.proteinid.XP_015808374.1.cdslen.1140_hit_1	1.67117	-1.13585	0.000248715	0.0085434	13.4218	0.0830103	arhgef39	unknown_likely_coding	2.7966	3.74503	2.5929	4.2282	3.72013	3.27916	1.47028	0.903887	1.02884	1.06512	5.80042	3.49521	3.57058	4.70358	40	56	36	65	51	48	20	12	14	15	80	52	52	76
geneid.107388433.gene.adck2.len.2674.acc.XM_015963962.protein.uncharacterized_aarF_domain-containing_protein.proteinid.XP_015819448.1.cdslen.1818_hit_1	4.85978	-0.432559	0.00025066	0.0085914	13.4072	0.0141753	adck2	unknown_likely_coding	29.2944	34.5078	33.8517	32.6547	31.8765	25.3452	29.7731	22.6725	20.2828	22.7226	29.0746	29.7093	31.0366	31.5016	419	516	470	502	437	371	405	301	276	320	401	442	452	509
geneid.107378665.gene.tyrobp.len.960.acc.XM_015948990.protein.TYRO_protein_tyrosine_kinase-binding_protein.proteinid.XP_015804476.1.cdslen.336_hit_1	1.24081	0.935496	0.000254882	0.00870325	13.3759	0.0461425	tyrobp	unknown_likely_coding	1.25847	1.33751	2.3048	1.75633	1.31299	2.93758	3.23461	3.01296	3.38047	2.76931	2.61019	1.74761	1.23597	2.35179	18	20	32	27	18	43	44	40	46	39	36	26	18	38
geneid.107377267.gene.LOC107377267.len.833.acc.XM_015946777.protein.thioredoxin-like.proteinid.XP_015802263.1.cdslen.381_hit_1	4.14079	-1.71862	0.000255032	0.00870325	13.3748	0.245438	LOC107377267	unknown_likely_coding	3.286	40.3259	6.26617	37.1431	23.4879	9.22264	6.68977	6.85448	5.73209	5.2546	30.2347	8.80525	38.521	22.2801	47	603	87	571	322	135	91	91	78	74	417	131	561	360
geneid.107392765.gene.ankle1.len.3426.acc.XM_015970736.protein.ankyrin_repeat_and_LEM_domain-containing_protein.proteinid.XP_015826222.1.cdslen.3045_hit_1	2.32999	-0.784953	0.000257305	0.00876177	13.3581	0.0377353	ankle1	unknown_likely_coding	3.77541	6.62068	4.17745	6.50492	5.76256	3.82569	3.08758	2.93763	2.79256	2.98234	6.38046	5.98219	5.63053	7.67427	54	99	58	100	79	56	42	39	38	42	88	89	82	124
geneid.107389084.gene.LOC107389084.len.2974.acc.XM_015964979.protein.protein-methionine_sulfoxide_oxidase.proteinid.XP_015820465.1.cdslen.2559_hit_1	4.15102	-0.536696	0.000260421	0.00884866	13.3356	0.0216237	LOC107389084	unknown_likely_coding	17.9681	21.8683	19.6628	20.9458	21.2996	11.682	14.2617	14.7635	13.3014	16.4029	14.6461	17.2744	18.3335	23.8274	257	327	273	322	292	171	194	196	181	231	202	257	267	385
geneid.107397070.gene.calcrl.len.3970.acc.XM_015976970.protein.calcitonin_gene-related_peptide_type_1_receptor.proteinid.XP_015832456.1.cdslen.1437_hit_1	2.51903	0.71951	0.000264743	0.0089761	13.3047	0.0325556	calcrl	unknown_likely_coding	4.61439	3.21002	3.31315	4.74859	3.86602	5.80685	7.57193	6.62851	7.86326	4.75754	7.17802	6.4527	7.07249	5.38437	66	48	46	73	53	85	103	88	107	67	99	96	103	87
geneid.107381834.gene.slc22a18.len.1992.acc.XM_015953736.protein.solute_carrier_family_22_member_18.proteinid.XP_015809222.1.cdslen.1269_hit_1	6.34572	-0.353675	0.000265908	0.00899617	13.2965	0.0103576	slc22a18	unknown_likely_coding	84.8068	83.4606	83.4049	91.9145	93.514	75.5574	67.4858	65.2305	66.654	68.1677	90.9941	91.4805	82.8099	90.9153	1213	1248	1158	1413	1282	1106	918	866	907	960	1255	1361	1206	1469
geneid.107392227.gene.slc25a29.len.2659.acc.XM_015969901.protein.mitochondrial_basic_amino_acids_transporter.proteinid.XP_015825387.1.cdslen.933_hit_8	3.64824	0.796095	0.000267827	0.0090416	13.283	0.0507504	slc25a29	unknown_likely_coding	11.7457	7.82444	7.27452	8.84669	9.40975	12.4335	21.025	15.0648	12.7135	17.255	18.8514	13.3759	6.38584	12.0065	168	117	101	136	129	182	286	200	173	243	260	199	93	194
geneid.107382358.gene.LOC107382358.len.3688.acc.XM_015954476.protein.NACHT_LRR_and_PYD_domains-containing_protein.proteinid.XP_015809962.1.cdslen.3195_hit_1	5.30435	-0.584201	0.000269012	0.00906211	13.2747	0.0287274	LOC107382358	unknown_likely_coding	38.5231	31.7659	49.5532	46.3801	55.802	31.7669	30.1407	27.7192	30.5712	28.5452	39.4429	61.3007	34.6071	44.684	551	475	688	713	765	465	410	368	416	402	544	912	504	722
geneid.107390217.gene.thsd7b.len.8083.acc.XM_015966811.protein.thrombospondin_type-1_domain-containing_protein.proteinid.XP_015822297.1.cdslen.4905_hit_1	2.81725	0.747117	0.00027436	0.0092225	13.2378	0.040795	thsd7b	unknown_likely_coding	6.15251	5.55067	6.62629	6.30977	4.1578	10.589	6.61625	11.3739	10.2884	9.58609	5.36539	5.37725	5.97385	3.03257	88	83	92	97	57	155	90	151	140	135	74	80	87	49
geneid.107380499.gene.daw1.len.1561.acc.XM_015951773.protein.dynein_assembly_factor_with_WDR_repeat_domains.proteinid.XP_015807259.1.cdslen.1248_hit_1	3.2769	0.603681	0.000278932	0.00935614	13.2068	0.0251724	daw1	unknown_likely_coding	7.69064	8.62694	7.27452	6.63502	6.34611	11.887	12.4974	9.64146	10.9498	10.7932	10.8758	9.61184	7.96513	12.9349	110	129	101	102	87	174	170	128	149	152	150	143	116	209
geneid.107376812.gene.LOC107376812.len.1662.acc.XM_015946093.protein.uncharacterized_protein_LOC107376812.proteinid.XP_015801579.1.cdslen.1038_hit_1	4.7282	-0.436016	0.00028113	0.00940977	13.1921	0.0144006	LOC107376812	unknown_likely_coding	29.5041	27.0177	26.4332	28.6867	32.7518	23.1591	19.4812	21.2413	19.107	24.0007	28.7846	34.28	29.1826	25.4365	422	404	367	441	449	339	265	282	260	338	397	510	425	411
geneid.107386168.gene.LOC107386168.len.1604.acc.XM_015960389.protein.bile_salt-activated_lipase-like.proteinid.XP_015815875.1.cdslen.1371_hit_1	4.59687	-1.03582	0.000284311	0.00949599	13.171	0.0918294	LOC107386168	unknown_likely_coding	46.843	21.6008	15.7014	24.4585	17.2877	8.88106	21.025	11.1479	11.9051	8.23693	33.3524	22.9877	35.9804	57.4332	670	323	218	376	237	130	286	148	162	116	460	342	524	928
geneid.107379554.gene.maea.len.1749.acc.XM_015950349.protein.macrophage_erythroblast_attacher_isoform_X1.proteinid.XP_015805835.1.cdslen.1191_hit_1	6.35936	0.422314	0.00028633	0.00954312	13.1578	0.0153285	maea	unknown_likely_coding	59.148	74.4993	60.2849	74.5464	70.6826	82.0474	98.2146	102.215	91.7135	82.3693	89.254	90.8755	99.5642	72.658	846	1114	837	1146	969	1201	1336	1357	1248	1160	1231	1352	1450	1174
geneid.107392191.gene.klhdc1.len.1751.acc.XM_015969837.protein.kelch_domain-containing_protein_1.proteinid.XP_015825323.1.cdslen.1191_hit_1	3.96103	-0.529426	0.000288585	0.00958593	13.1431	0.0203262	klhdc1	unknown_likely_coding	15.591	17.3208	13.7568	18.3439	17.1418	11.2721	9.99789	11.2986	11.2437	13.2075	18.2713	15.4596	23.6894	19.1238	223	259	191	282	235	165	136	150	153	186	252	230	345	309
geneid.107394433.gene.atf6b.len.3349.acc.XM_015973365.protein.cyclic_AMP-dependent_transcription_factor_ATF-6.proteinid.XP_015828851.1.cdslen.2112_hit_1	5.65228	0.3989	0.000288836	0.00958593	13.1414	0.0131407	atf6b	unknown_likely_coding	44.3261	49.2873	40.406	48.1364	43.2557	61.416	54.5473	59.5812	60.8484	61.493	39.8054	41.0015	46.6235	51.1205	634	737	561	740	593	899	742	791	828	866	549	610	679	826
geneid.107396203.gene.LOC107396203.len.3959.acc.XM_015975794.protein.aminopeptidase_N-like.proteinid.XP_015831280.1.cdslen.2526_hit_1	8.98475	0.34489	0.00029732	0.00983895	13.0872	0.010762	LOC107396203	unknown_likely_coding	483.672	448.267	483.287	532.493	473.916	548.85	594.213	648.539	665.07	624.8	442.935	371.837	363.1	409.459	6918	6703	6710	8186	6497	8034	8083	8610	9050	8799	6109	5532	5288	6616
geneid.107387003.gene.aldoc.len.2181.acc.XM_015961734.protein.fructose-bisphosphate_aldolase_C.proteinid.XP_015817220.1.cdslen.1092_hit_1	7.41996	0.473402	0.000297713	0.00983895	13.0847	0.0200934	aldoc	unknown_likely_coding	161.294	147.996	138.36	178.95	141.657	229.2	177.977	265.517	193.127	203.509	134.642	124.349	123.872	177.127	2307	2213	1921	2751	1942	3355	2421	3525	2628	2866	1857	1850	1804	2862
geneid.107379334.gene.rhbdl2.len.1939.acc.XM_015950048.protein.rhomboid-related_protein_2.proteinid.XP_015805534.1.cdslen.897_hit_1	3.3655	-0.524274	0.000298741	0.00985218	13.0783	0.0169394	rhbdl2	unknown_likely_coding	10.7669	9.22882	9.93944	10.3428	11.4522	7.03654	7.64545	7.98434	6.24651	7.17181	14.9361	13.3759	14.2823	11.8827	154	138	138	159	157	103	104	106	85	101	206	199	208	192
geneid.107373416.gene.LOC107373416.len.1019.acc.XM_015941556.protein.complement_factor_D-like_isoform_X2.proteinid.XP_015797042.1.cdslen.696_hit_1	3.15259	0.831765	0.000302346	0.00995016	13.0558	0.0540233	LOC107373416	unknown_likely_coding	9.3686	6.95505	3.31315	4.2282	5.76256	10.8622	11.1006	12.9557	9.77395	8.16593	9.28067	13.7792	7.62181	9.71661	134	104	46	65	79	159	151	172	133	115	128	205	111	157
geneid.107388679.gene.pidd1.len.3604.acc.XM_015964310.protein.p53-induced_death_domain-containing_protein_1.proteinid.XP_015819796.1.cdslen.2967_hit_1	3.18952	-0.741422	0.000303055	0.00995264	13.0514	0.0393138	pidd1	unknown_likely_coding	4.89405	9.89758	7.56262	9.17194	10.5039	6.28506	5.07246	3.84152	4.92372	5.11258	14.7186	12.9054	14.0077	16.3388	70	148	105	141	144	92	69	51	67	72	203	192	204	264
geneid.107389617.gene.nr3c2.len.6153.acc.XM_015965859.protein.mineralocorticoid_receptor.proteinid.XP_015821345.1.cdslen.2964_hit_1	4.73971	-0.482589	0.000304145	0.00996754	13.0447	0.0181989	nr3c2	unknown_likely_coding	22.8622	25.1452	27.5856	24.9789	32.0223	18.5819	19.2606	19.1323	17.5637	20.8054	29.6546	42.2114	38.3837	33.3583	327	376	383	384	439	272	262	254	239	293	409	628	559	539
geneid.107386706.gene.spry4.len.4391.acc.XM_015961271.protein.protein_sprouty_homolog_4.proteinid.XP_015816757.1.cdslen.1131_hit_1	4.04383	0.699792	0.000304779	0.00996754	13.0408	0.0394762	spry4	unknown_likely_coding	16.43	9.96445	12.0282	6.83016	7.44027	20.6997	13.8941	16.044	14.5507	20.3793	24.0717	22.2484	20.1875	24.2606	235	149	167	105	102	303	189	213	198	287	332	331	294	392
geneid.107392758.gene.LOC107392758.len.3238.acc.XM_015970727.protein.protein_transport_protein_Sec23B.proteinid.XP_015826213.1.cdslen.2301_hit_1	6.92886	0.52988	0.000305587	0.0099732	13.0358	0.0251869	LOC107392758	unknown_likely_coding	95.9932	121.446	98.4581	133.416	89.8668	155.965	142.249	168.424	171.742	141.448	99.4772	70.5092	90.5691	123.964	1373	1816	1367	2051	1232	2283	1935	2236	2337	1992	1372	1049	1319	2003
geneid.107388862.gene.LOC107388862.len.4699.acc.XM_015964625.protein.UPF0577_protein_KIAA1324-like_isoform_X1.proteinid.XP_015820111.1.cdslen.3000_hit_1	2.79264	0.642538	0.000306398	0.00997891	13.0309	0.0281623	LOC107388862	unknown_likely_coding	6.50209	5.48379	4.8977	6.63502	5.54373	9.29096	9.4833	10.3947	7.78977	8.59197	5.36539	3.49521	5.42453	6.37459	93	82	68	102	76	136	129	138	106	121	74	52	79	103
geneid.107396207.gene.dyx1c1.len.1628.acc.XM_015975799.protein.dyslexia_susceptibility_1_candidate_gene_1.proteinid.XP_015831285.1.cdslen.1176_hit_1	1.68525	1.05283	0.000308467	0.0100255	13.0183	0.0780131	dyx1c1	unknown_likely_coding	3.14617	0.668755	2.5929	2.27672	2.11537	3.48411	4.48435	5.42332	3.16	5.89367	3.19023	2.28533	2.5406	2.10424	45	10	36	35	29	51	61	72	43	83	44	34	37	34
geneid.107392502.gene.LOC107392502.len.1516.acc.XM_015970350.protein.keratin_type_I_cytoskeletal_13-like.proteinid.XP_015825836.1.cdslen.1338_hit_1	8.25882	1.51777	0.000310173	0.0100365	13.0079	0.203133	LOC107392502	unknown_likely_coding	50.6184	83.9957	219.388	35.7771	63.4611	149.543	569.659	120.518	128.531	352.91	691.048	604.806	640.163	578.417	724	1256	3046	550	870	2189	7749	1600	1749	4970	9531	8998	9323	9346
geneid.107384181.gene.tox.len.3475.acc.XM_015957275.protein.thymocyte_selection-associated_high_mobility.proteinid.XP_015812761.1.cdslen.1779_hit_1	6.05858	-0.521857	0.000310179	0.0100365	13.0079	0.023881	tox	unknown_likely_coding	70.1946	74.7	69.0719	73.3104	87.4596	49.4607	38.5948	54.2332	62.3916	56.8064	57.4967	77.9029	87.6851	70.1205	1004	1117	959	1127	1199	724	525	720	849	800	793	1159	1277	1133
geneid.107391761.gene.oip5.len.1211.acc.XM_015969212.protein.protein_Mis18-beta.proteinid.XP_015824698.1.cdslen.621_hit_1	2.62141	-0.813418	0.000310722	0.0100365	13.0046	0.0451323	oip5	unknown_likely_coding	4.26481	7.15568	4.82567	6.37482	7.73205	4.57716	4.48435	2.71166	3.16	2.41427	8.84564	9.07411	10.5057	7.79805	61	107	67	98	106	67	61	36	43	34	122	135	153	126
geneid.107377802.gene.heca.len.2301.acc.XM_015947664.protein.headcase_protein_homolog.proteinid.XP_015803150.1.cdslen.1662_hit_1	4.30383	-0.47724	0.000313605	0.0101088	12.9873	0.0171723	heca	unknown_likely_coding	20.9046	23.0721	21.0313	21.7915	22.8314	15.576	15.1439	13.483	17.8577	16.8289	16.6762	22.9205	23.8267	22.0945	299	345	292	335	313	228	206	179	243	237	230	341	347	357
geneid.107374862.gene.pik3r1.len.4935.acc.XM_015943154.protein.phosphatidylinositol_3-kinase_regulatory_subunit.proteinid.XP_015798640.1.cdslen.2202_hit_1	8.16432	0.425372	0.000314276	0.0101096	12.9833	0.016439	pik3r1	unknown_likely_coding	249.666	256.267	259.074	250.309	247.936	285.629	427.704	302.877	302.405	384.296	269.647	274.845	228.517	275.964	3571	3832	3597	3848	3399	4181	5818	4021	4115	5412	3719	4089	3328	4459
geneid.107392832.gene.pgpep1.len.3054.acc.XM_015970860.protein.pyroglutamyl-peptidase_1.proteinid.XP_015826346.1.cdslen.633_hit_1	5.40379	-0.362566	0.000317027	0.0101773	12.967	0.0105291	pgpep1	unknown_likely_coding	48.9405	52.2298	53.0824	47.616	46.1005	40.5113	36.904	37.8879	39.3898	38.7704	39.8779	36.162	38.109	34.8437	700	781	737	732	632	593	502	503	536	546	550	538	555	563
geneid.107375069.gene.parm1.len.2528.acc.XM_015943417.protein.prostate_androgen-regulated_mucin-like_protein_1.proteinid.XP_015798903.1.cdslen.717_hit_1	6.48377	-0.871811	0.000318248	0.0101956	12.9598	0.0684574	parm1	unknown_likely_coding	89.4911	128	85.8537	114.226	85.1254	60.9378	59.1787	39.6957	60.4074	54.7472	61.1944	68.2239	183.473	155.961	1280	1914	1192	1756	1167	892	805	527	822	771	844	1015	2672	2520
geneid.107387740.gene.LOC107387740.len.3754.acc.XM_015962893.protein.calcium/calmodulin-dependent_protein_kinase_type.proteinid.XP_015818379.1.cdslen.1713_hit_22	6.31378	-0.398653	0.000320221	0.0102379	12.9483	0.013834	LOC107387740	unknown_likely_coding	108.089	82.5244	86.8621	97.1184	96.8694	69.9555	70.9409	70.7292	69.373	77.1147	60.2519	80.6588	63.7897	77.5472	1546	1234	1206	1493	1328	1024	965	939	944	1086	831	1200	929	1253
geneid.107378005.gene.csgr04h1orf95.len.4169.acc.XM_015947997.protein.protein_stum_homolog_isoform_X2.proteinid.XP_015803483.1.cdslen.504_hit_1	3.94065	-0.603557	0.000322585	0.0102926	12.9345	0.0288063	csgr04h1orf95	unknown_likely_coding	20.3452	17.5883	13.9008	20.7507	18.163	14.0048	11.3211	14.6128	12.2726	7.66887	16.3137	19.0892	15.6556	11.6352	291	263	193	319	249	205	154	194	167	108	225	284	228	188
geneid.107395290.gene.LOC107395290.len.1355.acc.XM_015974642.protein.isoaspartyl_peptidase/L-asparaginase-like.proteinid.XP_015830128.1.cdslen.933_hit_1	1.70966	1.3095	0.000324149	0.0103215	12.9254	0.132271	LOC107395290	unknown_likely_coding	3.07626	3.14315	2.08872	0.78059	0.656494	4.23558	4.48435	6.85448	4.48279	4.26048	1.74013	1.54596	4.05123	2.66124	44	47	29	12	9	62	61	91	61	60	24	23	59	43
geneid.107378157.gene.sptlc2.len.3432.acc.XM_015948219.protein.serine_palmitoyltransferase_2.proteinid.XP_015803705.1.cdslen.1695_hit_1	6.07451	0.46538	0.000328544	0.0104403	12.9002	0.0190554	sptlc2	unknown_likely_coding	59.9171	54.1023	65.6867	57.1132	55.4373	80.5444	79.6156	96.1133	75.0316	74.1324	82.1484	48.328	58.0906	56.3192	857	809	912	878	760	1179	1083	1276	1021	1044	1133	719	846	910
geneid.107394214.gene.mat2a.len.2846.acc.XM_015973067.protein.S-adenosylmethionine_synthase_isoform_type-2.proteinid.XP_015828553.1.cdslen.1191_hit_1	6.1628	0.433464	0.000332597	0.0105477	12.8773	0.0164688	mat2a	unknown_likely_coding	62.2243	60.3217	59.7087	65.5696	57.0421	84.0968	82.9237	90.7653	78.5591	76.7597	92.0092	67.7534	51.9107	72.7818	890	902	829	1008	782	1231	1128	1205	1069	1081	1269	1008	756	1176
geneid.107381751.gene.anp32a.len.1997.acc.XM_015953600.protein.acidic_leucine-rich_nuclear_phosphoprotein_32.proteinid.XP_015809086.1.cdslen.765_hit_1	4.78675	-0.472565	0.000333558	0.0105569	12.8719	0.017855	anp32a	unknown_likely_coding	23.9808	30.6959	25.929	34.6062	28.0104	23.8422	24.7742	18.9816	16.9023	19.1722	34.3675	32.0619	34.4011	36.5766	343	459	360	532	384	349	337	252	230	270	474	477	501	591
geneid.107377746.gene.LOC107377746.len.2366.acc.XM_015947569.protein.gap_junction_Cx32_7_protein-like.proteinid.XP_015803055.1.cdslen.921_hit_1	0.936899	1.02578	0.000335304	0.0105907	12.8621	0.0584529	LOC107377746	unknown_likely_coding	1.60804	1.67189	1.4405	0.715541	0.875326	3.0059	2.05839	3.54022	2.4986	1.84621	1.4501	1.54596	1.57929	1.1759	23	25	20	11	12	44	28	47	34	26	20	23	23	19
geneid.107376599.gene.atad5.len.6513.acc.XM_015945772.protein.ATPase_family_AAA_domain-containing_protein_5.proteinid.XP_015801258.1.cdslen.5190_hit_1	4.6839	-0.475871	0.000337354	0.0106339	12.8507	0.0180572	atad5	unknown_likely_coding	25.449	28.3552	25.1367	30.9634	27.8645	20.6997	22.6423	15.9687	17.3433	22.6516	26.0294	28.7011	30.8306	34.7818	364	424	349	476	382	303	308	212	236	319	359	427	449	562
geneid.107380274.gene.LOC107380274.len.2762.acc.XM_015951441.protein.ribonucleoside-diphosphate_reductase_large.proteinid.XP_015806927.1.cdslen.2385_hit_1	4.43327	-0.694471	0.000338025	0.0106339	12.847	0.0411909	LOC107380274	unknown_likely_coding	23.7012	22.002	22.3998	32.2644	27.7187	21.1779	21.0985	10.696	10.8763	15.5508	28.0595	18.4843	18.6082	27.8502	339	329	311	496	380	310	287	142	148	219	387	275	271	450
geneid.107374994.gene.LOC107374994.len.3024.acc.XM_015943316.protein.protein_phosphatase_1_regulatory_subunit.proteinid.XP_015798802.1.cdslen.867_hit_1	5.09166	0.576189	0.000339012	0.0106436	12.8415	0.028599	LOC107374994	unknown_likely_coding	24.9596	27.4858	24.3444	27.5158	22.8314	39.5549	36.8305	42.8593	36.2298	34.7939	59.0918	37.9768	24.6507	37.3192	357	411	338	423	313	579	501	569	493	490	815	565	359	603
geneid.107388403.gene.LOC107388403.len.3657.acc.XM_015963912.protein.transmembrane_protein_168-like.proteinid.XP_015819398.1.cdslen.2109_hit_1	3.42372	0.530875	0.000349854	0.0109621	12.7826	0.0198165	LOC107388403	unknown_likely_coding	7.9703	9.8307	9.21919	9.36708	8.24265	11.9553	13.0855	15.4414	12.934	11.4323	11.8184	10.2168	8.44579	8.60261	114	147	128	144	113	175	178	205	176	161	163	152	123	139
geneid.107388316.gene.tmem184c.len.2490.acc.XM_015963783.protein.transmembrane_protein_184C.proteinid.XP_015819269.1.cdslen.1341_hit_1	6.01013	0.466554	0.000354473	0.0110847	12.7581	0.0193561	tmem184c	unknown_likely_coding	67.2582	48.0166	56.5396	57.5685	55.7291	86.1463	59.6198	91.6692	73.3414	83.8605	48.796	66.1402	55.5499	50.873	962	718	785	885	764	1261	811	1217	998	1181	673	984	809	822
geneid.107386948.gene.slc46a3.len.2742.acc.XM_015961650.protein.solute_carrier_family_46_member_3.proteinid.XP_015817136.1.cdslen.1434_hit_1	3.64025	-0.56804	0.000359083	0.0111869	12.7339	0.0239409	slc46a3	unknown_likely_coding	13.7732	13.5757	10.8758	14.506	15.1723	11.4088	8.60113	9.34017	8.89209	7.66887	15.4436	12.0316	18.2649	12.9349	197	203	151	223	208	167	117	124	121	108	213	179	266	209
geneid.107385907.gene.terf2ip.len.2849.acc.XM_015960066.protein.telomeric_repeat-binding_factor_2-interacting.proteinid.XP_015815552.1.cdslen.2424_hit_8	2.67259	-0.613149	0.000359167	0.0111869	12.7335	0.0228253	terf2ip	unknown_likely_coding	6.64192	7.89131	5.97807	7.48066	7.00261	4.64548	5.8076	4.44411	3.60093	4.47351	7.61305	6.85599	7.00383	7.73616	95	118	83	115	96	68	79	59	49	63	105	102	102	125
geneid.107375656.gene.mgea5.len.4940.acc.XM_015944302.protein.protein_O-GlcNAcase_isoform_X1.proteinid.XP_015799788.1.cdslen.2814_hit_1	7.34099	-0.434329	0.000363713	0.0113061	12.71	0.017287	mgea5	unknown_likely_coding	167.796	162.976	165.513	176.023	195.635	131.303	124.018	120.744	129.633	138.466	180.828	226.113	205.926	142.407	2400	2437	2298	2706	2682	1922	1687	1603	1764	1950	2494	3364	2999	2301
geneid.107393363.gene.LOC107393363.len.1374.acc.XM_015971660.protein.3-keto-steroid_reductase-like.proteinid.XP_015827146.1.cdslen.1035_hit_1	6.23278	-0.702167	0.000365986	0.0113542	12.6983	0.0451932	LOC107393363	unknown_likely_coding	68.0972	122.917	105.589	85.0193	69.1507	61.5526	60.649	37.5866	55.1898	63.2682	62.2095	120.518	69.7636	67.8925	974	1838	1466	1307	948	901	825	499	751	891	858	1793	1016	1097
geneid.107385980.gene.LOC107385980.len.8392.acc.XM_015960124.protein.spectrin_beta_chain_non-erythrocytic_4-like.proteinid.XP_015815610.1.cdslen.4677_hit_1	0.543738	1.33708	0.000367605	0.0113671	12.6901	0.104446	LOC107385980	unknown_likely_coding	0.908894	0.668755	1.00835	0.585443	0.364719	1.63958	2.6465	2.48569	0.734884	1.56218	2.32017	1.34431	1.44196	0.928339	13	10	14	9	5	24	36	33	10	22	32	20	21	15
geneid.107382188.gene.LOC107382188.len.3530.acc.XM_015954225.protein.circadian_locomoter_output_cycles_protein.proteinid.XP_015809711.1.cdslen.2715_hit_1	5.67913	-0.501074	0.00036785	0.0113671	12.6888	0.0221032	LOC107382188	unknown_likely_coding	56.4913	51.8954	55.3872	51.1937	57.2609	34.4312	32.7137	36.6827	44.093	44.6641	45.2433	76.0881	59.4639	68.6352	808	776	769	787	785	504	445	487	600	629	624	1132	866	1109
geneid.107377704.gene.nfkbie.len.2182.acc.XM_015947485.protein.NF-kappa-B_inhibitor_epsilon.proteinid.XP_015802971.1.cdslen.1038_hit_1	5.21804	-0.461585	0.000369858	0.0114067	12.6786	0.0182753	nfkbie	unknown_likely_coding	46.1439	34.7753	45.2317	51.3889	49.8206	34.2263	32.2726	28.0205	35.7888	34.936	30.9597	31.5241	27.054	36.6384	660	520	628	790	683	501	439	372	487	492	427	469	394	592
geneid.107390578.gene.sema3b.len.5638.acc.XM_015967388.protein.semaphorin-3B_isoform_X1.proteinid.XP_015822874.1.cdslen.2418_hit_1	4.83331	-0.416764	0.000371731	0.011442	12.6692	0.0135379	sema3b	unknown_likely_coding	24.68	29.559	29.9624	29.3372	28.3022	22.7492	21.025	17.6258	22.12	23.0066	36.3251	39.8589	35.2938	36.8241	353	442	416	451	388	333	286	234	301	324	501	593	514	595
geneid.107384967.gene.rbl1.len.4265.acc.XM_015958506.protein.retinoblastoma-like_protein_1.proteinid.XP_015813992.1.cdslen.3183_hit_1	4.92556	-0.457614	0.000374427	0.0115025	12.6557	0.0173198	rbl1	unknown_likely_coding	36.0062	31.7659	31.0428	33.8906	34.5754	26.9848	22.5688	21.4673	25.28	25.6339	25.9569	37.3047	39.2764	31.3779	515	475	431	521	474	395	307	285	344	361	358	555	572	507
geneid.107379258.gene.LOC107379258.len.1189.acc.XM_015949937.protein.C-type_lectin_domain_family_10_member_A-like.proteinid.XP_015805423.1.cdslen.720_hit_1	1.35045	1.13874	0.00037592	0.0115258	12.6482	0.0906961	LOC107379258	unknown_likely_coding	1.3983	1.53814	2.37682	1.62623	0.802382	4.23558	3.96975	2.78699	2.20465	3.97645	3.69777	1.61318	2.5406	1.1759	20	23	33	25	11	62	54	37	30	56	51	24	37	19
geneid.107381755.gene.LOC107381755.len.5934.acc.XM_015953607.protein.A_disintegrin_and_metalloproteinase_with.proteinid.XP_015809093.1.cdslen.5319_1	1.90892	-0.976704	0.000378753	0.0115699	12.6342	0.0584827	geneid.107381755.gene.LOC107381755.len.5934.acc.XM_015953607.protein.A_disintegrin_and_metalloproteinase_with.proteinid.XP_015809093.1.cdslen.5319_1	protein_coding	3.63558	4.21316	2.52087	2.21167	3.28247	2.18611	1.98488	1.28051	1.54326	1.06512	4.35031	8.6036	7.14116	6.25082	52	63	35	34	45	32	27	17	21	15	60	128	104	101
geneid.107390936.gene.fkbpl.len.1289.acc.XM_015967947.protein.FK506-binding_protein-like_isoform_X1.proteinid.XP_015823433.1.cdslen.1074_hit_1	2.41828	-0.735009	0.000378833	0.0115699	12.6338	0.0353402	fkbpl	unknown_likely_coding	5.24362	6.15255	6.69832	5.26898	5.83551	3.21085	2.86704	3.91684	4.33581	3.26637	5.07537	6.25105	8.58312	5.94137	75	92	93	81	80	47	39	52	59	46	70	93	125	96
geneid.107391037.gene.b4galt5.len.5955.acc.XM_015968073.protein.beta-1_4-galactosyltransferase_5.proteinid.XP_015823559.1.cdslen.1149_hit_1	6.3151	0.442237	0.000383771	0.0116835	12.6096	0.0176849	b4galt5	unknown_likely_coding	76.3471	62.7961	72.313	72.0745	62.1481	96.667	90.5692	90.3887	95.3879	97.352	101	71.0469	57.2666	68.5733	1092	939	1004	1108	852	1415	1232	1200	1298	1371	1393	1057	834	1108
geneid.107374041.gene.ermp1.len.2965.acc.XM_015942184.protein.endoplasmic_reticulum_metallopeptidase_1.proteinid.XP_015797670.1.cdslen.2667_hit_1	4.35551	-0.574928	0.000384043	0.0116835	12.6083	0.0275174	ermp1	unknown_likely_coding	16.7796	26.0146	24.6325	23.6129	22.7585	17.079	13.9676	14.1609	14.5507	16.9709	19.0689	18.4171	29.5259	26.241	240	389	342	363	312	250	190	188	198	239	263	274	430	424
geneid.107375758.gene.pde10a.len.4029.acc.XM_015944490.protein.cAMP_and_cAMP-inhibited_cGMP_3'_5'-cyclic.proteinid.XP_015799976.1.cdslen.2367_hit_1	3.25778	0.506565	0.000384823	0.0116846	12.6045	0.0171439	pde10a	unknown_likely_coding	9.57835	6.48693	7.70667	9.10689	8.02382	11.7503	12.0563	11.2986	11.0233	12.0714	8.3381	8.53639	7.89647	8.29316	137	97	107	140	110	172	164	150	150	170	115	127	115	134
geneid.107388121.gene.nuf2.len.2109.acc.XM_015963510.protein.kinetochore_protein_Nuf2.proteinid.XP_015818996.1.cdslen.1365_hit_1	2.67423	-1.00244	0.000391531	0.0118592	12.5722	0.0792492	nuf2	unknown_likely_coding	3.91524	7.15568	5.1858	8.58649	7.80499	5.87517	4.41084	1.8831	2.20465	1.98823	9.78821	9.00689	9.33843	9.90228	56	107	72	132	107	86	60	25	30	28	135	134	136	160
geneid.107394338.gene.malt1.len.3728.acc.XM_015973253.protein.mucosa-associated_lymphoid_tissue_lymphoma.proteinid.XP_015828739.1.cdslen.2445_hit_1	5.21536	-0.37697	0.00039248	0.0118592	12.5677	0.0115248	malt1	unknown_likely_coding	42.0888	36.6478	35.7964	41.5664	43.4745	31.357	32.2726	27.3426	31.0856	31.8826	43.6482	40.7327	39.4137	40.785	602	548	497	639	596	459	439	363	423	449	602	606	574	659
geneid.107391672.gene.LOC107391672.len.1166.acc.XM_015969086.protein.C-type_lectin_domain_family_10_member_A-like.proteinid.XP_015824572.1.cdslen.792_hit_1	3.33606	0.866585	0.000392837	0.0118592	12.566	0.063294	LOC107391672	unknown_likely_coding	6.71183	7.95819	8.64299	5.98453	5.03312	12.9117	16.4671	12.3531	7.34884	13.9886	16.9662	8.26752	11.1237	6.18893	96	119	120	92	69	189	224	164	100	197	234	123	162	100
geneid.107379731.gene.dbf4.len.2892.acc.XM_015950630.protein.protein_DBF4_homolog_A.proteinid.XP_015806116.1.cdslen.1842_hit_1	4.44885	-0.459079	0.000394258	0.0118792	12.5592	0.016601	dbf4	unknown_likely_coding	21.4639	20.5308	22.9039	26.3449	27.9375	18.7869	17.2023	15.5167	17.9312	17.468	26.5369	23.055	20.5308	27.2932	307	307	318	405	383	275	234	206	244	246	366	343	299	441
geneid.107376252.gene.LOC107376252.len.2262.acc.XM_015945259.protein.probable_ATP-dependent_RNA_helicase_DDX5.proteinid.XP_015800745.1.cdslen.1848_hit_5	8.6954	0.43634	0.000396089	0.0119115	12.5506	0.0179987	LOC107376252	unknown_likely_coding	368.382	389.349	379.283	461.329	367.272	501.848	661.699	576.228	502.22	429.315	347.3	231.356	286.196	306.414	5269	5822	5266	7092	5035	7346	9001	7650	6834	6046	4790	3442	4168	4951
geneid.107376666.gene.LOC107376666.len.2532.acc.XM_015945898.protein.signal-transducing_adaptor_protein_1-like.proteinid.XP_015801384.1.cdslen.1140_hit_1	8.01478	-0.491737	0.00039902	0.0119767	12.5368	0.0227644	LOC107376666	unknown_likely_coding	274.556	240.618	306.178	295.518	320.588	216.425	196.135	172.341	223.111	216.717	206.422	286.675	324.991	331.603	3927	3598	4251	4543	4395	3168	2668	2288	3036	3052	2847	4265	4733	5358
geneid.107377621.gene.fig4.len.3738.acc.XM_015947355.protein.polyphosphoinositide_phosphatase_isoform_X1.proteinid.XP_015802841.1.cdslen.2730_hit_1	3.298	0.725493	0.000406743	0.0121661	12.501	0.0438962	fig4	unknown_likely_coding	11.4661	6.5538	10.5877	7.8059	7.58616	19.1284	10.733	16.7219	12.346	13.9886	3.98779	6.85599	3.63924	4.76547	164	98	147	120	104	280	146	222	168	197	55	102	53	77
geneid.107387823.gene.ddit4.len.1390.acc.XM_015963023.protein.DNA_damage-inducible_transcript_4_protein.proteinid.XP_015818509.1.cdslen.678_hit_1	5.29232	1.26214	0.000406881	0.0121661	12.5003	0.14662	ddit4	unknown_likely_coding	21.394	27.954	20.0229	23.6779	28.2293	22.8858	88.2902	27.4179	33.7312	119.223	21.8241	56.1923	32.9592	22.7752	306	418	278	364	387	335	1201	364	459	1679	301	836	480	368
geneid.107394415.gene.LOC107394415.len.2024.acc.XM_015973348.protein.uncharacterized_protein_LOC107394415.proteinid.XP_015828834.1.cdslen.1053_hit_1	4.7681	-0.499632	0.000407742	0.0121687	12.4964	0.0210312	LOC107394415	unknown_likely_coding	29.7838	27.5527	31.0428	26.2799	32.8977	22.7492	17.6433	19.2829	22.3405	22.5806	26.972	33.339	40.2377	26.241	426	412	431	404	451	333	240	256	304	318	372	496	586	424
geneid.107393843.gene.LOC107393843.len.3260.acc.XM_015972457.protein.putative_bifunctional_UDP-N-acetylglucosamine.proteinid.XP_015827943.1.cdslen.2778_hit_1	7.22744	0.390466	0.000409597	0.0122009	12.4879	0.0141421	LOC107393843	unknown_likely_coding	122.281	127.665	136.487	134.066	122.983	146.401	177.242	169.629	186.22	166.443	162.629	143.909	134.171	165.306	1749	1909	1895	2061	1686	2143	2411	2252	2534	2344	2243	2141	1954	2671
geneid.107379497.gene.LOC107379497.len.2139.acc.XM_015950274.protein.uncharacterized_protein_LOC107379497_isoform_X1.proteinid.XP_015805760.1.cdslen.1557_hit_1	0.273522	1.70194	0.000414273	0.0123168	12.4667	0.153864	LOC107379497	unknown_likely_coding	0.27966	0.334378	0.360125	0.455344	0.145888	0.888106	1.39676	0.903887	0.514419	1.56218	1.74013	2.95749	2.88393	0.557003	4	5	5	7	2	13	19	12	7	22	24	44	42	9
geneid.107395553.gene.cpeb4.len.5609.acc.XM_015974948.protein.cytoplasmic_polyadenylation_element-binding.proteinid.XP_015830434.1.cdslen.2208_hit_8	7.12468	0.369788	0.000417971	0.0124032	12.4501	0.0126895	cpeb4	unknown_likely_coding	133.677	140.639	118.841	139.921	129.548	167.92	175.919	184.694	166.378	164.029	127.319	104.588	93.5217	106.388	1912	2103	1650	2151	1776	2458	2393	2452	2264	2310	1756	1556	1362	1719
geneid.107389521.gene.LOC107389521.len.4592.acc.XM_015965686.protein.ras-associated_and_pleckstrin_homology.proteinid.XP_015821172.1.cdslen.4128_hit_1	5.03563	0.497071	0.000421606	0.0124875	12.4339	0.0216719	LOC107389521	unknown_likely_coding	26.3579	24.9446	29.6023	32.1343	28.8128	42.2192	39.477	38.7918	36.5972	43.741	21.389	28.9699	26.1613	37.8143	377	373	411	494	395	618	537	515	498	616	295	431	381	611
geneid.107390431.gene.klhl21.len.4139.acc.XM_015967125.protein.kelch-like_protein_21.proteinid.XP_015822611.1.cdslen.1833_hit_1	5.52137	-0.429785	0.000426612	0.0126109	12.4119	0.0162114	klhl21	unknown_likely_coding	43.8367	57.3792	47.3924	52.3646	55.0726	41.0578	37.3451	32.9919	39.3163	39.9775	40.2404	50.0084	53.4213	49.6352	627	858	658	805	755	601	508	438	535	563	555	744	778	802
geneid.107380001.gene.p4ha3.len.3294.acc.XM_015950977.protein.prolyl_4-hydroxylase_subunit_alpha-3.proteinid.XP_015806463.1.cdslen.1620_hit_1	4.23204	0.545178	0.000427378	0.0126109	12.4085	0.0247258	p4ha3	unknown_likely_coding	11.4661	19.1933	13.8288	15.4817	14.5888	19.9482	24.4801	26.8906	18.0781	20.2373	23.7817	17.4088	20.1188	16.0293	164	287	192	238	200	292	333	357	246	285	328	259	293	259
geneid.107377579.gene.LOC107377579.len.4934.acc.XM_015947269.protein.potassium_voltage-gated_channel_subfamily_H.proteinid.XP_015802755.1.cdslen.3237_hit_1	1.44056	-1.03171	0.000432386	0.0127347	12.3868	0.0651234	LOC107377579	unknown_likely_coding	1.60804	3.47753	2.66492	1.95148	4.01191	1.16137	1.54379	0.979211	1.61674	1.42016	4.85785	3.15913	3.9139	3.52769	23	52	37	30	55	17	21	13	22	20	67	47	57	57
geneid.107381872.gene.dna2.len.4888.acc.XM_015953797.protein.DNA_replication_ATP-dependent_helicase/nuclease.proteinid.XP_015809283.1.cdslen.3990_hit_1	8.55577	-0.373569	0.000434096	0.0127469	12.3794	0.013303	dna2	unknown_likely_coding	371.598	409.679	413.135	392.572	427.67	317.737	250.535	318.771	328.199	344.673	413.352	445.236	425.791	402.156	5315	6126	5736	6035	5863	4651	3408	4232	4466	4854	5701	6624	6201	6498
geneid.107395194.gene.nudc.len.1548.acc.XM_015974511.protein.nuclear_migration_protein_nudC.proteinid.XP_015829997.1.cdslen.993_hit_1	4.53683	0.46912	0.000434426	0.0127469	12.378	0.0183981	nudc	unknown_likely_coding	23.002	19.7283	18.1503	23.5478	19.476	32.7916	29.3321	35.7035	20.7237	25.9179	19.0689	18.6187	17.7842	19.9283	329	295	252	362	267	480	399	474	282	365	263	277	259	322
geneid.107390008.gene.scrn3.len.1509.acc.XM_015966475.protein.secernin-3.proteinid.XP_015821961.1.cdslen.1260_hit_1	5.79142	-0.585819	0.000436756	0.0127914	12.368	0.0317175	scrn3	unknown_likely_coding	47.7519	51.3604	87.0782	58.4792	66.5248	44.9518	53.8857	33.4438	36.7442	39.9065	63.3696	77.4996	52.5287	59.0424	683	768	1209	899	912	658	733	444	500	562	874	1153	765	954
geneid.107375315.gene.LOC107375315.len.2133.acc.XM_015943778.protein.dual_specificity_protein_kinase_CLK4-like.proteinid.XP_015799264.1.cdslen.1545_hit_1	8.77475	0.367398	0.000439367	0.0128439	12.3569	0.0129339	LOC107375315	unknown_likely_coding	419.909	408.409	386.414	403.565	429.056	473.702	565.102	564.553	530.219	516.726	413.932	416.871	301.576	304.495	6006	6107	5365	6204	5882	6934	7687	7495	7215	7277	5709	6202	4392	4920
geneid.107389812.gene.LOC107389812.len.1717.acc.XM_015966178.protein.lysosome-associated_membrane_glycoprotein.proteinid.XP_015821664.1.cdslen.696_hit_1	6.19753	0.423048	0.000443401	0.0129348	12.3398	0.0164407	LOC107389812	unknown_likely_coding	81.7306	61.4586	65.9028	62.187	59.8139	90.9968	69.3236	105.83	84.8791	93.5886	64.6747	70.7108	58.7772	56.7525	1169	919	915	956	820	1332	943	1405	1155	1318	892	1052	856	917
geneid.107393831.gene.LOC107393831.len.2066.acc.XM_015972441.protein.uncharacterized_protein_LOC107393831.proteinid.XP_015827927.1.cdslen.1401_hit_1	4.99328	-0.796776	0.000444123	0.0129348	12.3368	0.0587585	LOC107393831	unknown_likely_coding	34.4681	25.4796	45.3037	46.1849	50.5501	28.4194	25.8034	19.5089	20.7972	22.2965	24.0717	52.5626	17.8529	30.5114	493	381	629	710	693	416	351	259	283	314	332	782	260	493
geneid.107372820.gene.LOC107372820.len.539.acc.XM_015941022.protein.thromboxane-A_synthase-like.proteinid.XP_015796508.1.cdslen.312_hit_1	3.42894	0.649122	0.000446254	0.0129728	12.3278	0.0337942	LOC107372820	unknown_likely_coding	7.34107	9.49632	5.762	10.3428	7.00261	16.0542	13.0855	12.5791	9.77395	11.4323	11.6733	10.6201	9.2011	14.544	105	142	80	159	96	235	178	167	133	161	161	158	134	235
geneid.107383219.gene.LOC107383219.len.2950.acc.XM_015955713.protein.sodium-dependent_neutral_amino_acid_transporter.proteinid.XP_015811199.1.cdslen.1911_hit_1	9.58701	0.40904	0.000448333	0.0130042	12.3192	0.016171	LOC107383219	unknown_likely_coding	599.101	776.291	837.506	721.851	531.979	884.896	939.876	928.066	953.144	915.649	749.559	569.182	680.676	672.303	8569	11608	11628	11097	7293	12953	12785	12321	12970	12895	10338	8468	9913	10863
geneid.107372666.gene.LOC107372666.len.2804.acc.XM_015940880.protein.AMP_deaminase_3-like.proteinid.XP_015796366.1.cdslen.2328_hit_1	6.0595	0.713141	0.00044899	0.0130042	12.3164	0.0480645	LOC107372666	unknown_likely_coding	48.0316	58.3155	59.9248	57.9588	37.8578	84.3018	83.0707	62.1422	114.054	85.9908	80.1908	33.0701	73.8148	51.9251	687	872	832	891	519	1234	1130	825	1552	1211	1106	492	1075	839
geneid.107396781.gene.tspan13.len.902.acc.XM_015976623.protein.tetraspanin-13.proteinid.XP_015832109.1.cdslen.615_hit_1	6.00782	0.364332	0.000457027	0.0132125	12.2833	0.0119074	tspan13	unknown_likely_coding	62.7137	61.793	54.0907	63.7482	56.0209	81.9107	75.2047	87.5264	65.4047	75.4106	56.1916	57.6038	48.5461	53.9055	897	924	751	980	768	1199	1023	1162	890	1062	775	857	707	871
geneid.107379530.gene.LOC107379530.len.1956.acc.XM_015950321.protein.C-X-C_chemokine_receptor_type_3-like.proteinid.XP_015805807.1.cdslen.1101_hit_1	3.24494	-0.635865	0.000458471	0.0132299	12.2774	0.0315108	LOC107379530	unknown_likely_coding	11.8855	10.8338	13.1085	9.88748	11.0875	6.28506	6.46923	7.45707	8.8186	7.59786	7.10551	8.67082	12.7717	8.54072	170	162	182	152	152	92	88	99	120	107	98	129	186	138
geneid.107394174.gene.LOC107394174.len.4061.acc.XM_015972968.protein.uncharacterized_family_31_glucosidase.proteinid.XP_015828454.1.cdslen.2082_hit_1	6.3828	-0.377825	0.0004649	0.0133908	12.2514	0.0130509	LOC107394174	unknown_likely_coding	87.114	88.9444	94.6408	82.1571	92.5657	73.9861	63.0749	66.5863	71.8716	68.4518	96.0695	80.3227	101.006	98.0945	1246	1330	1314	1263	1269	1083	858	884	978	964	1325	1195	1471	1585
geneid.107382837.gene.LOC107382837.len.1558.acc.XM_015955169.protein.uncharacterized_protein_LOC107382837.proteinid.XP_015810655.1.cdslen.945_hit_1	2.41587	0.882813	0.000467486	0.0134407	12.2411	0.0620234	LOC107382837	unknown_likely_coding	1.81779	4.74816	3.81732	4.87869	3.72013	7.3098	9.4833	6.85448	5.80558	5.89367	3.55276	3.428	6.24851	5.26059	26	71	53	75	51	107	129	91	79	83	49	51	91	85
geneid.107382570.gene.lztfl1.len.1878.acc.XM_015954773.protein.leucine_zipper_transcription_factor-like_protein.proteinid.XP_015810259.1.cdslen.903_hit_1	3.75337	0.750058	0.000470228	0.0134948	12.2302	0.049379	lztfl1	unknown_likely_coding	10.7669	7.62381	15.1252	8.97679	8.60737	12.0919	22.7158	18.6803	15.0651	17.894	15.8786	10.0151	15.4496	8.41694	154	114	210	138	118	177	309	248	205	252	219	149	225	136
geneid.107373225.gene.LOC107373225.len.3883.acc.XM_015941391.protein.butyrophilin_subfamily_2_member_A2-like.proteinid.XP_015796877.1.cdslen.1512_hit_1	5.16715	-0.682502	0.000480769	0.0137721	12.1888	0.0432269	LOC107373225	unknown_likely_coding	34.3982	30.8965	40.6941	41.3062	49.8206	29.7857	29.185	15.818	23.1488	25.3499	33.4249	66.2074	34.1951	46.2932	492	462	565	635	683	436	397	210	315	357	461	985	498	748
geneid.107378237.gene.LOC107378237.len.4003.acc.XM_015948328.protein.meprin_A_subunit_alpha-like_isoform_X2.proteinid.XP_015803814.1.cdslen.1812_hit_1	9.02179	0.345627	0.000481928	0.0137801	12.1843	0.0116174	LOC107378237	unknown_likely_coding	455.076	461.709	452.893	525.662	494.194	580.07	578.334	665.186	627.591	594.124	509.422	386.221	503.52	440.899	6509	6904	6288	8081	6775	8491	7867	8831	8540	8367	7026	5746	7333	7124
geneid.107375134.gene.LOC107375134.len.1776.acc.XM_015943504.protein.bile_salt-activated_lipase-like.proteinid.XP_015798990.1.cdslen.1668_hit_1	6.42166	-1.68989	0.000486734	0.0138923	12.1658	0.265946	LOC107375134	unknown_likely_coding	215.688	72.8943	42.9269	112.34	57.6256	14.6879	76.528	31.5607	27.7786	4.33149	122.751	80.5915	145.844	197.117	3085	1090	596	1727	790	215	1041	419	378	61	1693	1199	2124	3185
geneid.107389321.gene.e2f4.len.2647.acc.XM_015965404.protein.transcription_factor_E2F4.proteinid.XP_015820890.1.cdslen.1170_hit_1	4.08124	-0.674584	0.000494691	0.0140921	12.1356	0.0398951	e2f4	unknown_likely_coding	16.8495	16.0501	15.2693	23.0274	22.2479	12.7751	13.159	10.1687	10.5088	12.0714	16.0962	33.2045	14.6256	18.9381	241	240	212	354	305	187	179	135	143	170	222	494	213	306
geneid.107396366.gene.hfm1.len.4966.acc.XM_015976057.protein.probable_ATP-dependent_DNA_helicase_HFM1_isoform.proteinid.XP_015831543.1.cdslen.4557_hit_1	5.07291	0.546596	0.00049553	0.0140921	12.1324	0.0270546	hfm1	unknown_likely_coding	25.3092	28.4221	17.6461	27.3857	24.3632	31.9035	38.8154	43.0853	33.9516	32.7347	44.5182	32.6668	33.9892	54.7101	362	425	245	421	334	467	528	572	462	461	614	486	495	884
geneid.107374030.gene.LOC107374030.len.1974.acc.XM_015942170.protein.uncharacterized_protein_LOC107374030.proteinid.XP_015797656.1.cdslen.810_hit_10	0.714861	1.0731	0.000500112	0.0141967	12.1152	0.0654715	LOC107374030	unknown_likely_coding	1.25847	1.00313	0.864299	1.04079	0.875326	2.18611	3.38164	1.65713	1.98419	1.49117	1.74013	0.806588	1.23597	1.60912	18	15	12	16	12	32	46	22	27	21	24	12	18	26
geneid.107393383.gene.lnx1.len.3399.acc.XM_015971684.protein.E3_ubiquitin-protein_ligase_LNX_isoform_X1.proteinid.XP_015827170.1.cdslen.2283_hit_1	5.83478	0.378916	0.000505538	0.0143248	12.0951	0.0130051	lnx1	unknown_likely_coding	44.7456	53.5673	53.1544	52.95	49.9665	64.5585	62.5604	70.6538	70.6223	63.6942	45.8958	53.9742	57.7472	52.544	640	801	738	814	685	945	851	938	961	897	633	803	841	849
geneid.107392486.gene.LOC107392486.len.1380.acc.XM_015970328.protein.keratin_type_I_cytoskeletal_19-like_isoform_X2.proteinid.XP_015825814.1.cdslen.1170_hit_1	10.7267	-0.273984	0.000509883	0.0144219	12.0792	0.00740967	LOC107392486	unknown_likely_coding	1757.87	1884.75	1631.08	1786.58	1847.3	1418.92	1576.8	1352.37	1558.84	1479.17	1994.11	1730.13	1751.57	1942.77	25143	28183	22646	27465	25325	20770	21449	17954	21212	20831	27503	25740	25509	31391
geneid.107381558.gene.LOC107381558.len.4111.acc.XM_015953304.protein.USP6_N-terminal-like_protein_isoform_X2.proteinid.XP_015808790.1.cdslen.1683_hit_1	3.79123	-0.566387	0.000523993	0.0147943	12.0283	0.0258331	LOC107381558	unknown_likely_coding	12.4449	14.9801	10.5156	16.5225	16.923	8.67612	10.0714	10.6207	10.2884	8.73399	16.5312	14.7874	22.1788	18.2573	178	224	146	254	232	127	137	141	140	123	228	220	323	295
geneid.107375568.gene.LOC107375568.len.2937.acc.XM_015944148.protein.calpain-1_catalytic_subunit-like.proteinid.XP_015799634.1.cdslen.2115_hit_1	7.73392	-0.350828	0.000528467	0.0148849	12.0124	0.0119356	LOC107375568	unknown_likely_coding	226.454	231.256	232.352	239.056	242.173	176.05	178.051	176.258	187.763	202.728	202.145	230.012	238.611	213.085	3239	3458	3226	3675	3320	2577	2422	2340	2555	2855	2788	3422	3475	3443
geneid.107383331.gene.cdca7l.len.1675.acc.XM_015955881.protein.cell_division_cycle-associated_7-like_protein.proteinid.XP_015811367.1.cdslen.1122_hit_1	2.79167	-0.678478	0.0005296	0.0148849	12.0084	0.0341797	cdca7l	unknown_likely_coding	6.29234	8.96132	6.19415	8.65154	8.46148	6.08011	5.07246	4.59476	3.67442	4.75754	6.16295	9.67905	7.41582	8.72639	90	134	86	133	116	89	69	61	50	67	85	144	108	141
geneid.107385733.gene.LOC107385733.len.886.acc.XM_015959810.protein.glutathione_peroxidase_1-like.proteinid.XP_015815296.1.cdslen.642_hit_1	5.15141	-0.599393	0.000530047	0.0148849	12.0069	0.0339053	LOC107385733	unknown_likely_coding	47.4023	34.6415	61.2932	53.8607	46.3193	32.8599	38.0067	24.5556	30.8651	34.865	25.8119	15.3924	20.7368	28.531	678	518	851	828	635	481	517	326	420	491	356	229	302	461
geneid.107388102.gene.LOC107388102.len.382.acc.XM_015963522.protein.serine_protease_inhibitor_Kazal-type_1-like.proteinid.XP_015819008.1.cdslen.303_hit_1	2.17313	-1.31964	0.000531622	0.0149025	12.0013	0.143968	LOC107388102	unknown_likely_coding	6.99149	3.74503	2.52087	5.72433	2.9907	1.57127	3.96975	1.20518	1.46977	0.568064	8.04808	3.89851	7.75914	10.3974	100	56	35	88	41	23	54	16	20	8	111	58	113	168
geneid.107389080.gene.LOC107389080.len.9033.acc.XM_015964972.protein.uncharacterized_protein_LOC107389080_isoform_X1.proteinid.XP_015820458.1.cdslen.7875_1	1.44913	3.06825	0.00053438	0.0149531	11.9917	0.708316	geneid.107389080.gene.LOC107389080.len.9033.acc.XM_015964972.protein.uncharacterized_protein_LOC107389080_isoform_X1.proteinid.XP_015820458.1.cdslen.7875_1	protein_coding	0	0	1.00835	0	0	0.409895	3.23461	2.63634	0.293953	2.34327	6.81549	7.3265	11.467	0.86645	0	0	14	0	0	6	44	35	4	33	94	109	167	14
geneid.107391426.gene.LOC107391426.len.6514.acc.XM_015968734.protein.laminin_subunit_beta-2-like_isoform_X2.proteinid.XP_015824220.1.cdslen.5529_hit_1	7.04057	-0.52269	0.000537306	0.0149833	11.9815	0.0266687	LOC107391426	unknown_likely_coding	159.546	153.613	139.44	141.482	146.617	102.952	92.0394	96.4899	113.907	110.773	136.745	99.8824	140.694	203.801	2282	2297	1936	2175	2010	1507	1252	1281	1550	1560	1886	1486	2049	3293
geneid.107392877.gene.acsbg2.len.3560.acc.XM_015970934.protein.long-chain-fatty-acid--CoA_ligase_ACSBG2_isoform.proteinid.XP_015826420.1.cdslen.2235_hit_1	4.80812	-0.501398	0.000537368	0.0149833	11.9813	0.0224721	acsbg2	unknown_likely_coding	25.1694	35.2434	34.2839	32.5246	33.1894	29.5808	23.5245	18.605	20.5033	21.6575	34.73	24.1976	28.0153	28.5928	360	527	476	500	455	433	320	247	279	305	479	360	408	462
geneid.107382186.gene.smc2.len.3973.acc.XM_015954224.protein.structural_maintenance_of_chromosomes_protein_2.proteinid.XP_015809710.1.cdslen.3588_hit_2	4.03699	-0.944254	0.000538605	0.0149912	11.977	0.0822037	smc2	unknown_likely_coding	9.01903	18.7251	11.452	23.9381	21.1537	16.2592	9.99789	5.79994	6.17302	5.82266	27.3345	21.6434	22.7968	27.2932	129	280	159	368	290	238	136	77	84	82	377	322	332	441
geneid.107382710.gene.LOC107382710.len.1669.acc.XM_015954965.protein.carnitinyl-CoA_dehydratase-like.proteinid.XP_015810451.1.cdslen.927_hit_1	4.58622	-0.520691	0.000542228	0.0150653	11.9645	0.0238088	LOC107382710	unknown_likely_coding	22.5126	32.234	22.1117	26.8653	25.3115	18.377	22.8628	15.4414	16.8288	16.8289	27.262	22.3828	33.3712	31.4397	322	482	307	413	347	269	311	205	229	237	376	333	486	508
geneid.107375752.gene.msh6.len.5450.acc.XM_015944476.protein.DNA_mismatch_repair_protein_Msh6_isoform_X2.proteinid.XP_015799962.1.cdslen.4140_hit_1	3.10917	-0.637453	0.000548656	0.015217	11.9426	0.0318473	msh6	unknown_likely_coding	10.2775	9.16195	8.64299	10.8632	11.3063	8.12959	8.08653	5.0467	5.14419	5.96468	9.6432	6.78878	9.06377	10.5831	147	137	120	167	155	119	110	67	70	84	133	101	132	171
geneid.107395944.gene.LOC107395944.len.2734.acc.XM_015975414.protein.poly(ADP-ribose)_glycohydrolase-like.proteinid.XP_015830900.1.cdslen.1770_hit_1	5.34961	-0.785464	0.00055111	0.0152581	11.9343	0.0593528	LOC107395944	unknown_likely_coding	36.3558	30.5621	62.4456	45.5344	55.875	33.0649	31.9786	22.8985	24.2512	22.7226	42.2706	86.3049	33.0278	41.4039	520	457	867	700	766	484	435	304	330	320	583	1284	481	669
geneid.107378877.gene.LOC107378877.len.2038.acc.XM_015949343.protein.DNA-binding_protein_inhibitor_ID-4-like.proteinid.XP_015804829.1.cdslen.450_hit_1	3.1954	0.536663	0.000553303	0.0152918	11.9269	0.0191253	LOC107378877	unknown_likely_coding	7.34107	6.0188	5.40187	5.78938	5.3249	8.26622	9.55681	9.03887	8.37767	8.23693	14.7186	13.5103	13.939	10.8925	105	90	75	89	73	121	130	120	114	116	203	201	203	176
geneid.107389225.gene.LOC107389225.len.3381.acc.XM_015965256.protein.probable_E3_ubiquitin-protein_ligase_HERC3.proteinid.XP_015820742.1.cdslen.3042_hit_1	3.61463	-1.99303	0.000554814	0.015304	11.9218	0.366342	LOC107389225	unknown_likely_coding	3.56566	8.35944	80.884	14.1157	9.40975	3.89401	13.5266	3.61555	3.74791	5.11258	6.888	6.58713	3.70791	4.88925	51	125	1123	217	129	57	184	48	51	72	95	98	54	79
geneid.107386693.gene.fgfr4.len.5646.acc.XM_015961246.protein.fibroblast_growth_factor_receptor_4.proteinid.XP_015816732.1.cdslen.2841_hit_1	7.26172	0.463242	0.000555695	0.015304	11.9188	0.0210628	fgfr4	unknown_likely_coding	109.766	143.114	150.676	119.105	111.312	206.041	157.834	166.391	182.251	165.591	146.461	134.162	176.469	174.59	1570	2140	2092	1831	1526	3016	2147	2209	2480	2332	2020	1996	2570	2821
geneid.107389303.gene.cotl1.len.2368.acc.XM_015965372.protein.coactosin-like_protein.proteinid.XP_015820858.1.cdslen.429_hit_1	8.20088	-0.417132	0.000566379	0.015571	11.8834	0.0172845	cotl1	unknown_likely_coding	353.7	264.827	341.398	373.382	354.142	281.598	300.598	224.089	218.187	243.558	273.78	314.905	253.58	321.267	5059	3960	4740	5740	4855	4122	4089	2975	2969	3430	3776	4685	3693	5191
geneid.107384322.gene.tnk2.len.4719.acc.XM_015957528.protein.activated_CDC42_kinase_1_isoform_X5.proteinid.XP_015813014.1.cdslen.3492_hit_1	1.69414	0.751345	0.000569159	0.01562	11.8742	0.0331385	tnk2	unknown_likely_coding	2.51694	2.60815	2.0167	2.34177	1.89654	4.3039	4.11678	3.69087	3.38047	3.76343	3.04522	3.69686	3.84524	2.22801	36	39	28	36	26	63	56	49	46	53	42	55	56	36
geneid.107396770.gene.LOC107396770.len.3102.acc.XM_015976609.protein.potassium_voltage-gated_channel_subfamily_KQT.proteinid.XP_015832095.1.cdslen.3000_1	2.30944	0.658085	0.000572354	0.0156803	11.8638	0.0290939	geneid.107396770.gene.LOC107396770.len.3102.acc.XM_015976609.protein.potassium_voltage-gated_channel_subfamily_KQT.proteinid.XP_015832095.1.cdslen.3000_1	protein_coding	4.26481	4.74816	4.0334	3.12236	3.06364	6.14843	6.39571	5.348	5.95256	6.60375	5.22038	3.69686	4.80655	4.14658	61	71	56	48	42	90	87	71	81	93	72	55	70	67
geneid.107378770.gene.ankib1.len.5906.acc.XM_015949164.protein.ankyrin_repeat_and_IBR_domain-containing_protein.proteinid.XP_015804650.1.cdslen.3339_hit_1	5.50421	-0.420834	0.000574739	0.0157182	11.8561	0.0161466	ankib1	unknown_likely_coding	43.4871	52.9654	38.9655	48.1364	52.3007	32.5184	34.331	36.7581	36.3033	36.8532	56.4816	50.2101	65.9184	47.7785	622	792	541	740	717	476	467	488	494	519	779	747	960	772
geneid.107386420.gene.LOC107386420.len.1436.acc.XM_015960795.protein.diamine_acetyltransferase_1-like.proteinid.XP_015816281.1.cdslen.510_hit_1	10.4697	-0.256018	0.000575998	0.0157252	11.852	0.00658384	LOC107386420	unknown_likely_coding	1551.97	1494.53	1569.86	1462.24	1652.69	1220.33	1322.59	1288.79	1305.37	1360.02	1437.71	1410.92	1379.96	1383.23	22198	22348	21796	22479	22657	17863	17991	17110	17763	19153	19829	20991	20097	22350
geneid.107381848.gene.LOC107381848.len.1225.acc.XM_015953758.protein.troponin_T_fast_skeletal_muscle_isoforms-like.proteinid.XP_015809244.1.cdslen.834_hit_1	3.96985	0.969677	0.00057816	0.0157569	11.845	0.088563	LOC107381848	unknown_likely_coding	13.0042	9.89758	11.0198	8.97679	5.76256	15.9859	19.5547	24.0283	13.1544	22.8646	19.0689	33.2717	14.8316	6.99349	186	148	153	138	79	234	266	319	179	322	263	495	216	113
geneid.107373011.gene.LOC107373011.len.839.acc.XM_015941204.protein.heat_shock_protein_30-like.proteinid.XP_015796690.1.cdslen.570_hit_8	0.107306	1.31814	0.000579271	0.0157598	11.8414	0.0967738	LOC107373011	unknown_likely_coding	0.489405	0.936257	0.2881	0.520394	0.583551	1.63958	1.61731	0.527267	1.69023	1.63319	0.652547	0.604941	1.09864	0.86645	7	14	4	8	8	24	22	7	23	23	9	9	16	14
geneid.107392321.gene.tacc3.len.2802.acc.XM_015970062.protein.transforming_acidic_coiled-coil-containing.proteinid.XP_015825548.1.cdslen.2568_hit_1	4.52184	-0.902241	0.000589449	0.016009	11.809	0.077188	tacc3	unknown_likely_coding	9.99784	33.7053	12.0282	28.0362	26.1868	16.5324	14.3352	9.26484	10.2149	8.87601	32.2648	39.7917	41.4736	36.2052	143	504	167	431	359	242	195	123	139	125	445	592	604	585
geneid.107382155.gene.LOC107382155.len.5223.acc.XM_015954156.protein.TBC1_domain_family_member_1-like.proteinid.XP_015809642.1.cdslen.4044_1	5.73855	-0.430947	0.00059314	0.0160661	11.7974	0.017363	geneid.107382155.gene.LOC107382155.len.5223.acc.XM_015954156.protein.TBC1_domain_family_member_1-like.proteinid.XP_015809642.1.cdslen.4044_1	protein_coding	56.2815	47.5485	56.9717	57.5685	59.8139	41.2628	41.8294	41.1269	42.1823	40.5456	52.7838	86.4393	61.5238	59.5375	805	711	791	885	820	604	569	546	574	571	728	1286	896	962
geneid.107395983.gene.bach2.len.5158.acc.XM_015975473.protein.transcription_regulator_protein_BACH2.proteinid.XP_015830959.1.cdslen.2490_hit_1	3.29397	-0.539765	0.000595402	0.0160661	11.7903	0.0205383	bach2	unknown_likely_coding	9.08894	9.8307	8.71502	9.10689	10.5769	5.39695	6.10166	7.83369	6.39349	6.95879	15.8786	14.8547	12.2224	12.316	130	147	121	140	145	79	83	104	87	98	219	221	178	199
geneid.107379357.gene.mcm7.len.2936.acc.XM_015950080.protein.DNA_replication_licensing_factor_MCM7_isoform.proteinid.XP_015805566.1.cdslen.2184_hit_1	4.88873	-0.472781	0.000595543	0.0160661	11.7899	0.0204098	mcm7	unknown_likely_coding	40.6905	30.7627	28.4499	45.4043	38.4414	28.0778	29.6996	27.7192	23.3693	23.7877	19.2139	25.8108	24.2387	27.4788	582	460	395	698	527	411	404	368	318	335	265	384	353	444
geneid.107393407.gene.tmem165.len.2474.acc.XM_015971734.protein.transmembrane_protein_165.proteinid.XP_015827220.1.cdslen.912_hit_1	6.95891	0.455079	0.000595647	0.0160661	11.7895	0.0204761	tmem165	unknown_likely_coding	112.633	104.727	137.712	107.396	97.3071	144.078	175.11	159.913	153.223	138.608	130.364	79.3817	101.624	98.342	1611	1566	1912	1651	1334	2109	2382	2123	2085	1952	1798	1181	1480	1589
geneid.107381517.gene.tppp3.len.2059.acc.XM_015953235.protein.tubulin_polymerization-promoting_protein_family.proteinid.XP_015808721.1.cdslen.537_hit_1	4.25208	0.516134	0.000598126	0.0161053	11.7818	0.0228804	tppp3	unknown_likely_coding	13.3538	14.2445	13.8288	16.0021	13.3487	17.5572	21.0985	27.4179	17.7842	17.965	26.3194	22.5172	26.9853	16.8958	191	213	192	246	183	257	287	364	242	253	363	335	393	273
geneid.107389338.gene.wfdc1.len.1797.acc.XM_015965432.protein.WAP_four-disulfide_core_domain_protein_1.proteinid.XP_015820918.1.cdslen.624_hit_1	2.96729	-0.712122	0.00060807	0.016345	11.7511	0.0415823	wfdc1	unknown_likely_coding	13.2139	9.76383	6.12212	8.45639	8.60737	5.87517	4.33732	7.08045	6.68744	4.18948	9.49819	8.67082	6.8665	8.23127	189	146	85	130	118	86	59	94	91	59	131	129	100	133
geneid.107381928.gene.LOC107381928.len.9598.acc.XM_015953861.protein.neural-cadherin-like.proteinid.XP_015809347.1.cdslen.7776_hit_1	2.19103	0.99461	0.000609487	0.0163551	11.7468	0.0843228	LOC107381928	unknown_likely_coding	3.49575	3.21002	1.7286	5.00879	2.69892	8.81275	4.70489	9.86743	4.62977	4.33149	5.00286	2.82306	3.50191	2.53746	50	48	24	77	37	129	64	131	63	61	69	42	51	41
geneid.107388331.gene.lrrk2.len.8831.acc.XM_015963798.protein.leucine-rich_repeat_serine/threonine-protein.proteinid.XP_015819284.1.cdslen.7596_hit_1	3.80112	0.50658	0.000613193	0.0164235	11.7355	0.0210326	lrrk2	unknown_likely_coding	11.536	9.8307	15.7735	10.3428	10.2851	15.2344	16.6141	16.6466	16.5349	17.326	13.9935	13.1743	11.467	14.4821	165	147	219	159	141	223	226	221	225	244	193	196	167	234
geneid.107392320.gene.kif15.len.4439.acc.XM_015970060.protein.kinesin-like_protein_KIF15.proteinid.XP_015825546.1.cdslen.4158_hit_1	3.22306	-0.934616	0.00061413	0.0164235	11.7327	0.0781434	kif15	unknown_likely_coding	5.10379	12.8401	6.41022	13.1399	11.2333	8.47117	6.10166	3.91684	3.52744	3.62141	12.6159	11.0906	14.8316	15.3485	73	192	89	202	154	124	83	52	48	51	174	165	216	248
geneid.107396652.gene.LOC107396652.len.6380.acc.XM_015976463.protein.transcription_factor_HIVEP3-like_isoform_X1.proteinid.XP_015831949.1.cdslen.5199_hit_1	-0.00656017	-1.34453	0.000629338	0.0167881	11.6871	0.0988859	LOC107396652	unknown_likely_coding	1.32838	1.93939	1.4405	0.910689	1.02121	0.546527	0.735139	0.37662	0.587907	0.35504	1.08758	0.201647	0.617985	0.80456	19	29	20	14	14	8	10	5	8	5	15	3	9	13
geneid.107384622.gene.fbxo3.len.2260.acc.XM_015957973.protein.F-box_only_protein_3_isoform_X1.proteinid.XP_015813459.1.cdslen.1377_hit_1	4.7929	-0.460062	0.000629901	0.0167881	11.6855	0.0189434	fbxo3	unknown_likely_coding	31.6016	25.3458	31.5469	30.5731	33.2624	21.1096	23.4509	22.8231	22.12	21.5864	25.7394	41.6065	26.5047	28.8404	452	379	438	470	456	309	319	303	301	304	355	619	386	466
geneid.107392102.gene.gng7.len.3878.acc.XM_015969683.protein.guanine_nucleotide-binding_protein.proteinid.XP_015825169.1.cdslen.207_hit_1	5.23475	0.465887	0.000633185	0.0168388	11.6758	0.0203767	gng7	unknown_likely_coding	32.5804	37.4503	30.6826	31.5489	28.521	40.3747	45.3581	51.9735	44.093	41.1847	47.4184	28.9699	37.0791	28.6547	466	560	426	485	391	591	617	690	600	580	654	431	540	463
geneid.107380796.gene.epha4.len.4744.acc.XM_015952151.protein.ephrin_type-A_receptor_4_isoform_X1.proteinid.XP_015807637.1.cdslen.2988_hit_1	3.94107	-0.597424	0.000633947	0.0168388	11.6736	0.0321074	epha4	unknown_likely_coding	24.68	15.3814	17.5021	23.0925	18.8195	12.0236	12.6444	13.483	12.7135	14.8407	9.28067	9.34297	11.8104	17.3909	353	230	243	355	258	176	172	179	173	209	128	139	172	281
geneid.107383107.gene.LOC107383107.len.4394.acc.XM_015955541.protein.tumor_necrosis_factor_ligand_superfamily_member.proteinid.XP_015811027.1.cdslen.843_hit_1	5.07552	0.571966	0.000636327	0.0168678	11.6666	0.0312311	LOC107383107	unknown_likely_coding	20.555	31.2309	18.3664	26.9954	31.0741	39.2133	38.8154	38.5658	37.8465	37.0662	40.6754	24.6009	40.581	44.1889	294	467	255	415	426	574	528	512	515	522	561	366	591	714
geneid.107392865.gene.nr2f6.len.3779.acc.XM_015970915.protein.nuclear_receptor_subfamily_2_group_F_member_6.proteinid.XP_015826401.1.cdslen.1218_hit_1	5.58785	-0.497076	0.000637188	0.0168678	11.6641	0.0237137	nr2f6	unknown_likely_coding	47.682	52.096	46.4561	56.3326	58.2821	39.4183	29.4056	34.1971	39.6102	42.4628	52.2038	41.2032	67.4976	63.1889	682	779	645	866	799	577	400	454	539	598	720	613	983	1021
geneid.107383276.gene.trnau1ap.len.1587.acc.XM_015955803.protein.tRNA_selenocysteine_1-associated_protein_1.proteinid.XP_015811289.1.cdslen.1026_hit_1	5.041	-0.350359	0.000639034	0.0168881	11.6587	0.0104811	trnau1ap	unknown_likely_coding	40.3409	37.049	35.5083	37.7936	36.326	28.0778	30.6553	29.527	29.4688	29.3263	33.0624	33.9439	30.0752	27.9739	577	554	493	581	498	411	417	392	401	413	456	505	438	452
geneid.107389162.gene.gan.len.4959.acc.XM_015965166.protein.gigaxonin.proteinid.XP_015820652.1.cdslen.1812_hit_1	6.30836	-0.323552	0.000647179	0.0170747	11.6351	0.00983949	gan	unknown_likely_coding	89.2814	80.5181	81.8203	84.3688	82.8642	67.1545	63.4425	70.2772	67.8298	66.8186	90.7041	82.1375	94.7576	85.4072	1277	1204	1136	1297	1136	983	863	933	923	941	1251	1222	1380	1380
geneid.107382410.gene.LOC107382410.len.1521.acc.XM_015954539.protein.cell_division_control_protein_42_homolog.proteinid.XP_015810025.1.cdslen.837_hit_1	1.3477	0.898139	0.000649074	0.0170959	11.6297	0.055237	LOC107382410	unknown_likely_coding	2.02753	2.07314	1.51252	2.34177	1.38593	3.14253	3.38164	5.12203	3.08651	2.84032	2.53768	1.00823	1.78529	1.67101	29	31	21	36	19	46	46	68	42	40	35	15	26	27
geneid.107388553.gene.LOC107388553.len.1842.acc.XM_015964118.protein.protein_disulfide-isomerase-like.proteinid.XP_015819604.1.cdslen.1677_hit_1	4.81843	-1.04129	0.000657223	0.0172816	11.6065	0.106264	LOC107388553	unknown_likely_coding	43.9765	25.2121	14.6931	31.679	23.415	9.22264	28.3764	12.9557	9.11256	7.9529	42.4881	27.9617	50.6061	65.4788	629	377	204	487	321	135	386	172	124	112	586	416	737	1058
geneid.107392286.gene.adam17.len.4183.acc.XM_015969999.protein.disintegrin_and_metalloproteinase.proteinid.XP_015825485.1.cdslen.2610_hit_1	5.57075	-0.401845	0.000666541	0.0174973	11.5803	0.0151149	adam17	unknown_likely_coding	46.4235	48.4179	52.3621	53.3403	56.3126	40.9212	34.184	37.3607	39.6102	42.8889	48.2885	49.4035	62.7598	50.2541	664	724	727	820	772	599	465	496	539	604	666	735	914	812
geneid.107395359.gene.LOC107395359.len.3466.acc.XM_015974732.protein.metal_transporter_CNNM2-like.proteinid.XP_015830218.1.cdslen.1506_hit_1	2.34709	1.0451	0.000668982	0.0175159	11.5735	0.0990603	LOC107395359	unknown_likely_coding	2.51694	4.94879	3.60125	5.78938	2.9907	6.96822	7.64545	7.53239	11.3172	7.59786	1.08758	1.00823	2.40327	3.96091	36	74	50	89	41	102	104	100	154	107	15	15	35	64
geneid.107376541.gene.LOC107376541.len.3233.acc.XM_015945689.protein.short_transient_receptor_potential_channel.proteinid.XP_015801175.1.cdslen.1404_hit_1	1.13356	-0.903546	0.000669483	0.0175159	11.5721	0.0497024	LOC107376541	unknown_likely_coding	3.56566	3.14315	2.0167	2.34177	2.9907	1.84453	1.32325	1.20518	1.83721	1.27815	2.32017	1.14267	1.99128	1.7329	51	47	28	36	41	27	18	16	25	18	32	17	29	28
geneid.107394323.gene.LOC107394323.len.1465.acc.XM_015973231.protein.uncharacterized_protein_LOC107394323_isoform_X1.proteinid.XP_015828717.1.cdslen.411_hit_1	6.88335	0.379718	0.00067179	0.017518	11.5657	0.0143571	LOC107394323	unknown_likely_coding	103.404	120.577	110.342	94.7116	108.54	129.937	146.293	126.394	148.961	150.253	112.311	98.4037	99.0835	100.446	1479	1803	1532	1456	1488	1902	1990	1678	2027	2116	1549	1464	1443	1623
geneid.107380031.gene.LOC107380031.len.1230.acc.XM_015951041.protein.high_affinity_immunoglobulin_gamma_Fc_receptor.proteinid.XP_015806527.1.cdslen.927_hit_1	3.40914	0.737421	0.000671796	0.017518	11.5657	0.0490551	LOC107380031	unknown_likely_coding	11.7457	6.2863	10.5877	5.20394	5.76256	15.4394	13.6001	13.4077	12.1256	11.5743	10.8033	13.9809	9.06377	7.61238	168	94	147	80	79	226	185	178	165	163	149	208	132	123
geneid.107389949.gene.LOC107389949.len.5902.acc.XM_015966376.protein.FERM_and_PDZ_domain-containing_protein_4-like.proteinid.XP_015821862.1.cdslen.4962_hit_1	0.70114	1.05549	0.000690798	0.0179726	11.5138	0.07467	LOC107389949	unknown_likely_coding	1.11864	1.13688	1.36847	1.49613	0.875326	2.39106	4.19029	2.56101	1.83721	1.63319	0.435031	0.873803	0.68665	0.433225	16	17	19	23	12	35	57	34	25	23	6	13	10	7
geneid.107385696.gene.crbn.len.3136.acc.XM_015959767.protein.protein_cereblon_isoform_X1.proteinid.XP_015815253.1.cdslen.1347_hit_1	5.45175	-0.393707	0.000691516	0.0179726	11.5119	0.0144196	crbn	unknown_likely_coding	47.4023	42.1985	45.8799	48.982	53.3219	36.344	36.4629	35.3269	34.5395	38.8414	43.9382	59.9563	46.2115	41.342	678	631	637	753	731	532	496	469	470	547	606	892	673	668
geneid.107385807.gene.LOC107385807.len.2286.acc.XM_015959924.protein.uncharacterized_protein_LOC107385807.proteinid.XP_015815410.1.cdslen.1782_hit_1	0.666553	-1.1829	0.000694557	0.0180217	11.5038	0.0835718	LOC107385807	unknown_likely_coding	2.09745	1.60501	2.08872	2.08157	0.875326	0.683159	0.735139	1.50648	0.661395	0.284032	2.46518	1.81482	1.64796	1.67101	30	24	29	32	12	10	10	20	9	4	34	27	24	27
geneid.107390307.gene.LOC107390307.len.3521.acc.XM_015966938.protein.MBT_domain-containing_protein_1-like_isoform_X2.proteinid.XP_015822424.1.cdslen.1983_hit_6	3.36507	0.549118	0.000702547	0.018199	11.4825	0.0247267	LOC107390307	unknown_likely_coding	10.0678	7.89131	9.93944	8.78164	7.00261	10.2474	12.7914	16.27	12.7135	12.1424	9.20817	9.27576	9.33843	6.99349	144	118	138	135	96	150	174	216	173	171	127	138	136	113
geneid.107383913.gene.LOC107383913.len.1752.acc.XM_015956808.protein.NAD-dependent_protein_deacylase_sirtuin-5_.proteinid.XP_015812294.1.cdslen.915_hit_1	6.32466	-0.328907	0.000705266	0.0182048	11.4753	0.0103328	LOC107383913	unknown_likely_coding	82.2899	87.0051	81.0281	80.8561	78.9982	64.0803	64.6187	62.3682	68.5647	67.7417	90.8491	97.1266	102.036	91.9056	1177	1301	1125	1243	1083	938	879	828	933	954	1253	1445	1486	1485
geneid.107375606.gene.LOC107375606.len.2413.acc.XM_015944202.protein.sphingomyelin_synthase-related_protein_1-like.proteinid.XP_015799688.1.cdslen.1368_hit_1	5.59913	-0.416106	0.000705745	0.0182048	11.4741	0.0165829	LOC107375606	unknown_likely_coding	49.7794	57.1786	50.5615	58.6093	59.1574	46.7964	35.2132	43.9892	40.5656	40.4746	43.5757	40.4638	52.9407	56.5049	712	855	702	901	811	685	479	584	552	570	601	602	771	913
geneid.107388462.gene.LOC107388462.len.2867.acc.XM_015964007.protein.neuroepithelial_cell-transforming_gene_1.proteinid.XP_015819493.1.cdslen.1740_hit_1	2.64539	-0.887264	0.000706249	0.0182048	11.4727	0.0656902	LOC107388462	unknown_likely_coding	3.42583	9.09507	4.3215	7.936	5.54373	4.7138	3.01407	2.25972	3.30698	3.12435	7.17802	10.5529	10.2997	10.3355	49	136	60	122	76	69	41	30	45	44	99	157	150	167
geneid.107396043.gene.LOC107396043.len.5794.acc.XM_015975544.protein.protein_Shroom2-like_isoform_X1.proteinid.XP_015831030.1.cdslen.4737_hit_1	5.77441	-0.347776	0.00071262	0.0183389	11.456	0.0113205	LOC107396043	unknown_likely_coding	68.237	54.3029	58.9164	58.6744	60.1787	43.4489	50.063	49.1865	46.0772	47.7884	55.104	58.6792	62.2791	51.5538	976	812	818	902	825	636	681	653	627	673	760	873	907	833
geneid.107390773.gene.slc2a5.len.2282.acc.XM_015967696.protein.solute_carrier_family_2_facilitated_glucose.proteinid.XP_015823182.1.cdslen.1539_hit_1	8.6664	0.330535	0.000716053	0.018397	11.4471	0.0112704	slc2a5	unknown_likely_coding	357.056	355.778	343.199	402.524	406.881	432.986	511.583	457.894	483.407	466.807	412.192	337.49	367.495	351.222	5107	5320	4765	6188	5578	6338	6959	6079	6578	6574	5685	5021	5352	5675
geneid.107386517.gene.LOC107386517.len.2998.acc.XM_015960954.protein.ribonucleoside-diphosphate_reductase_large.proteinid.XP_015816440.1.cdslen.2379_hit_1	2.9731	-1.04199	0.000719027	0.0184433	11.4394	0.100281	LOC107386517	unknown_likely_coding	4.54447	9.96445	5.97807	12.4244	10.358	7.92464	4.48435	2.86231	2.42512	3.40839	12.9059	6.92321	10.0937	13.2443	65	149	83	191	142	116	61	38	33	48	178	103	147	214
geneid.107387699.gene.LOC107387699.len.3070.acc.XM_015962813.protein.uncharacterized_protein_LOC107387699.proteinid.XP_015818299.1.cdslen.1182_hit_1	3.26332	-0.551298	0.000727819	0.0186383	11.4168	0.0232125	LOC107387699	unknown_likely_coding	10.4173	7.95819	9.79539	11.3186	10.2121	6.42169	7.57193	6.32721	6.83442	6.81677	13.2685	9.14133	13.6643	12.5635	149	119	136	174	140	94	103	84	93	96	183	136	199	203
geneid.107386825.gene.LOC107386825.len.1616.acc.XM_015961449.protein.interferon_regulatory_factor_1-like_isoform_X4.proteinid.XP_015816935.1.cdslen.885_hit_1	8.5739	-0.661311	0.000731692	0.018707	11.407	0.045455	LOC107386825	unknown_likely_coding	438.227	311.239	474.428	473.948	541.535	318.079	289.865	228.457	334.74	248.244	266.747	679.214	341.196	384.27	6268	4654	6587	7286	7424	4656	3943	3033	4555	3496	3679	10105	4969	6209
geneid.107385286.gene.timp4.len.2802.acc.XM_015959072.protein.metalloproteinase_inhibitor_4.proteinid.XP_015814558.1.cdslen.675_hit_1	2.39391	-0.806041	0.000734012	0.0187197	11.4011	0.0534312	timp4	unknown_likely_coding	5.5932	7.95819	7.27452	7.28551	4.44957	3.48411	4.11678	2.86231	4.85023	3.33738	6.01794	3.56243	6.93516	3.77525	80	119	101	112	61	51	56	38	66	47	83	53	101	61
geneid.107375970.gene.agt.len.2297.acc.XM_015944822.protein.angiotensinogen.proteinid.XP_015800308.1.cdslen.1410_hit_1	3.87897	0.732342	0.000734575	0.0187197	11.3997	0.0506579	agt	unknown_likely_coding	16.1504	8.15881	6.69832	8.78164	11.671	13.2533	26.5385	15.8933	15.3591	14.5567	20.664	16.199	18.0589	12.7492	231	122	93	135	160	194	361	211	209	205	285	241	263	206
geneid.107381147.gene.LOC107381147.len.1205.acc.XM_015952701.protein.centromere_protein_Q-like.proteinid.XP_015808187.1.cdslen.888_hit_1	1.6609	-1.03158	0.000746045	0.0189812	11.3709	0.0783302	LOC107381147	unknown_likely_coding	1.74787	4.34691	2.08872	3.8379	3.35542	2.04948	2.42596	0.828563	1.10233	1.13613	4.85785	4.83953	5.42453	4.0228	25	65	29	59	46	30	33	11	15	16	67	72	79	65
geneid.107380883.gene.LOC107380883.len.1816.acc.XM_015952274.protein.CD48_antigen-like.proteinid.XP_015807760.1.cdslen.846_hit_1	5.15861	-0.441752	0.00075906	0.0192811	11.3388	0.0184957	LOC107380883	unknown_likely_coding	36.0761	32.5015	37.3809	43.1927	47.1947	29.1709	30.5818	27.4932	28.8809	28.9003	39.2978	49.4707	32.8218	35.1531	516	486	519	664	647	427	416	365	393	407	542	736	478	568
geneid.107385721.gene.ip6k2.len.2641.acc.XM_015959794.protein.inositol_hexakisphosphate_kinase_2.proteinid.XP_015815280.1.cdslen.1317_hit_1	7.35838	0.866969	0.000765911	0.0193825	11.3221	0.0781858	ip6k2	unknown_likely_coding	117.247	151.206	133.606	137.384	129.548	139.296	378.156	155.921	155.795	395.728	69.0975	85.5655	135.888	108.863	1677	2261	1855	2112	1776	2039	5144	2070	2120	5573	953	1273	1979	1759
geneid.107372657.gene.LOC107372657.len.3203.acc.XM_015940864.protein.butyrophilin_subfamily_2_member_A2-like_isoform.proteinid.XP_015796350.1.cdslen.1602_hit_1	5.06606	-0.593758	0.00076631	0.0193825	11.3211	0.0349457	LOC107372657	unknown_likely_coding	38.2435	27.954	41.7745	40.0703	48.6535	30.7421	25.9504	24.4803	24.4716	25.2079	29.2196	49.2018	22.6594	38.1857	547	418	580	616	667	450	353	325	333	355	403	732	330	617
geneid.107390164.gene.LOC107390164.len.4307.acc.XM_015966727.protein.flocculation_protein_FLO11-like.proteinid.XP_015822213.1.cdslen.1101_hit_1	7.04115	0.503501	0.000766755	0.0193825	11.32	0.0262974	LOC107390164	unknown_likely_coding	136.264	124.054	112.143	153.711	103.361	186.024	168.788	205.785	159.396	173.828	94.1118	50.3445	86.0372	90.544	1949	1855	1557	2363	1417	2723	2296	2732	2169	2448	1298	749	1253	1463
geneid.107394065.gene.LOC107394065.len.2606.acc.XM_015972812.protein.macrophage-expressed_gene_1_protein-like.proteinid.XP_015828298.1.cdslen.2106_hit_4	4.34384	-1.01698	0.000778291	0.0196329	11.2923	0.104429	LOC107394065	unknown_likely_coding	21.3241	14.5789	64.7504	21.6614	23.2691	17.7621	18.452	9.18952	12.493	14.7697	13.1234	21.5762	12.497	15.9055	305	218	899	333	319	260	251	122	170	208	181	321	182	257
geneid.107376667.gene.cramp1.len.4989.acc.XM_015945896.protein.protein_cramped-like_isoform_X2.proteinid.XP_015801382.1.cdslen.3441_hit_1	6.01931	-0.473704	0.000779161	0.0196329	11.2902	0.0226522	cramp1	unknown_likely_coding	77.5357	62.7961	83.9091	73.1153	76.591	52.7399	46.5343	52.1995	60.6279	57.6585	45.7508	78.6423	70.1756	66.5928	1109	939	1165	1124	1050	772	633	693	825	812	631	1170	1022	1076
geneid.107386565.gene.LOC107386565.len.5932.acc.XM_015961035.protein.neuronal_PAS_domain-containing_protein_2-like.proteinid.XP_015816521.1.cdslen.2658_hit_1	4.6273	-0.562784	0.000781624	0.0196634	11.2844	0.0306174	LOC107386565	unknown_likely_coding	37.6842	21.5339	28.3778	27.9712	33.4812	15.6443	16.3936	25.9114	18.96	24.1427	20.664	28.0961	19.9815	25.3127	539	322	394	430	459	229	223	344	258	340	285	418	291	409
geneid.107388634.gene.myo5a.len.6287.acc.XM_015964236.protein.unconventional_myosin-Va.proteinid.XP_015819722.1.cdslen.5460_hit_1	5.53741	0.584764	0.000792792	0.0199124	11.258	0.034866	myo5a	unknown_likely_coding	38.1736	43.9372	38.2452	52.4947	34.7213	66.5397	65.5744	62.1422	59.5256	58.2976	37.1227	19.2237	26.024	46.6026	546	657	531	807	476	974	892	825	810	821	512	286	379	753
geneid.107385516.gene.LOC107385516.len.3156.acc.XM_015959443.protein.rac_GTPase-activating_protein_1-like.proteinid.XP_015814929.1.cdslen.1887_hit_1	1.78264	-0.970427	0.000799813	0.0200567	11.2417	0.0717859	LOC107385516	unknown_likely_coding	2.44702	3.47753	2.37682	4.42334	5.10607	2.80095	2.05839	1.20518	1.54326	1.49117	6.67048	4.23458	4.80655	3.4658	35	52	33	68	70	41	28	16	21	21	92	63	70	56
geneid.107377027.gene.LOC107377027.len.2380.acc.XM_015946395.protein.purine_nucleoside_phosphorylase-like.proteinid.XP_015801881.1.cdslen.882_hit_1	6.30375	1.00822	0.000806192	0.0201844	11.2269	0.105704	LOC107377027	unknown_likely_coding	80.3323	36.4472	38.1732	56.9831	55.7291	71.1851	172.611	59.5059	88.5535	144.998	40.0954	111.107	44.6322	104.779	1149	545	530	876	764	1042	2348	790	1205	2042	553	1653	650	1693
geneid.107377776.gene.LOC107377776.len.6655.acc.XM_015947607.protein.DNA_(cytosine-5)-methyltransferase_3A-like.proteinid.XP_015803093.1.cdslen.2532_hit_1	4.21281	-0.45562	0.000809389	0.0202186	11.2196	0.0185899	LOC107377776	unknown_likely_coding	25.7287	19.7283	25.4248	24.9138	20.716	19.0601	18.452	15.7427	14.6977	17.1839	13.1234	13.3087	11.7417	17.8241	368	295	353	383	284	279	251	209	200	242	181	198	171	288
geneid.107386050.gene.LOC107386050.len.2739.acc.XM_015960220.protein.putative_ankyrin_repeat_domain-containing.proteinid.XP_015815706.1.cdslen.1719_hit_1	1.88407	0.64318	0.000810134	0.0202186	11.2179	0.0249048	LOC107386050	unknown_likely_coding	3.07626	2.67502	3.09707	2.79712	2.9907	4.03064	5.14597	5.27267	4.26233	4.26048	3.19023	3.428	3.15859	2.53746	44	40	43	43	41	59	70	70	58	60	44	51	46	41
geneid.107388726.gene.slc5a10.len.2821.acc.XM_015964404.protein.sodium/glucose_cotransporter_5.proteinid.XP_015819890.1.cdslen.1899_hit_1	2.36977	2.8896	0.00081323	0.0202636	11.2108	0.760427	slc5a10	unknown_likely_coding	1.25847	2.27377	1.08037	1.10584	1.09416	0.956422	46.6813	1.8831	1.02884	1.20714	0.870063	1.20988	2.5406	8.10749	18	34	15	17	15	14	635	25	14	17	12	18	37	131
geneid.107384420.gene.LOC107384420.len.1567.acc.XM_015957697.protein.3-keto-steroid_reductase-like.proteinid.XP_015813183.1.cdslen.1038_hit_1	6.26621	-0.570661	0.000821268	0.0204315	11.1925	0.0337445	LOC107384420	unknown_likely_coding	81.9403	112.685	98.7462	81.0513	63.2423	62.0308	71.6026	40.7502	57.9088	63.3392	80.4808	115.006	80.6813	65.8502	1172	1685	1371	1246	867	908	974	541	788	892	1110	1711	1175	1064
geneid.107388192.gene.wipi1.len.1905.acc.XM_015963609.protein.WD_repeat_domain_phosphoinositide-interacting.proteinid.XP_015819095.1.cdslen.1335_hit_1	5.09447	-0.427647	0.000831582	0.0206483	11.1694	0.0173797	wipi1	unknown_likely_coding	32.091	40.3928	34.1398	38.5742	39.3897	27.1214	28.8175	25.5348	27.7051	28.5452	35.7451	34.8177	48.4775	34.4104	459	604	474	593	540	397	392	339	377	402	493	518	706	556
geneid.107384049.gene.LOC107384049.len.2723.acc.XM_015957077.protein.class_E_basic_helix-loop-helix_protein_40-like.proteinid.XP_015812563.1.cdslen.1284_hit_1	7.43439	0.596613	0.000832613	0.0206483	11.1671	0.0376576	LOC107384049	unknown_likely_coding	167.656	156.221	145.49	177.129	145.596	238.422	236.641	209.099	255.372	258.469	54.3789	136.717	98.3282	138.756	2398	2336	2020	2723	1996	3490	3219	2776	3475	3640	750	2034	1432	2242
geneid.107378004.gene.adck3.len.3611.acc.XM_015947995.protein.atypical_kinase_ADCK3_mitochondrial.proteinid.XP_015803481.1.cdslen.1947_hit_1	7.88129	-0.497006	0.000835405	0.0206848	11.1609	0.0261041	adck3	unknown_likely_coding	254.351	215.473	218.092	235.998	277.551	167.374	152.174	146.43	183.427	202.657	217.806	409.545	325.609	289.766	3638	3222	3028	3628	3805	2450	2070	1944	2496	2854	3004	6093	4742	4682
geneid.107391304.gene.atp13a2.len.3773.acc.XM_015968548.protein.probable_cation-transporting_ATPase_13A2_isoform.proteinid.XP_015824034.1.cdslen.3477_hit_1	5.39206	-0.345144	0.000837666	0.0207082	11.1559	0.0109162	atp13a2	unknown_likely_coding	39.3621	40.1253	41.8465	46.5102	43.9122	35.5926	32.4932	30.8075	33.1433	35.078	50.7537	55.3857	48.9581	51.6775	563	600	581	715	602	521	442	409	451	494	700	824	713	835
geneid.107388385.gene.mfge8.len.4275.acc.XM_015963877.protein.lactadherin_isoform_X3.proteinid.XP_015819363.1.cdslen.1425_hit_1	5.82964	-0.444397	0.000843412	0.0207708	11.1432	0.0197259	mfge8	unknown_likely_coding	58.2391	55.9748	43.9352	60.6258	59.741	45.7033	34.5515	39.6957	45.1219	39.7645	82.0034	59.6875	77.3854	91.1629	833	837	610	932	819	669	470	527	614	560	1131	888	1127	1473
geneid.107375386.gene.LOC107375386.len.1835.acc.XM_015943869.protein.heterogeneous_nuclear_ribonucleoprotein.proteinid.XP_015799355.1.cdslen.981_hit_1	6.29496	0.432223	0.000844041	0.0207708	11.1418	0.0192327	LOC107375386	unknown_likely_coding	73.8302	78.98	71.2327	77.2134	61.6375	99.8778	101.376	107.789	95.1674	87.1269	79.1032	44.0935	55.6873	65.2313	1056	1181	989	1187	845	1462	1379	1431	1295	1227	1091	656	811	1054
geneid.107378930.gene.LOC107378930.len.5105.acc.XM_015949422.protein.DEP_domain-containing_protein_1B-like.proteinid.XP_015804908.1.cdslen.1599_hit_1	2.1623	-0.753018	0.000844171	0.0207708	11.1415	0.0393873	LOC107378930	unknown_likely_coding	3.49575	3.87878	3.7453	4.94374	5.39784	3.34748	2.42596	2.33504	2.79256	1.84621	6.23545	6.11662	8.17113	5.7557	50	58	52	76	74	49	33	31	38	26	86	91	119	93
geneid.107389771.gene.LOC107389771.len.2634.acc.XM_015966109.protein.RCC1_and_BTB_domain-containing_protein_1-like.proteinid.XP_015821595.1.cdslen.1596_hit_1	4.66932	-0.463443	0.000846219	0.0207887	11.137	0.0201036	LOC107389771	unknown_likely_coding	31.252	22.8046	32.3392	24.9138	28.8858	18.5136	21.025	20.4881	20.1358	21.7995	26.1744	35.6243	28.2213	22.0945	447	341	449	383	396	271	286	272	274	307	361	530	411	357
geneid.107380881.gene.LOC107380881.len.1824.acc.XM_015952270.protein.C-X-C_chemokine_receptor_type_2-like.proteinid.XP_015807756.1.cdslen.1053_hit_1	0.841113	1.11337	0.000857976	0.0210445	11.1114	0.0866399	LOC107380881	unknown_likely_coding	1.46821	0.869382	1.22442	1.17089	0.437663	2.04948	3.08758	2.56101	1.32279	2.27226	2.8277	1.07545	1.51063	1.42345	21	13	17	18	6	30	42	34	18	32	39	16	22	23
geneid.107391244.gene.spats2.len.4589.acc.XM_015968433.protein.spermatogenesis-associated_serine-rich_protein.proteinid.XP_015823919.1.cdslen.1473_hit_1	7.0669	-0.416063	0.000860995	0.0210856	11.1049	0.018128	spats2	unknown_likely_coding	130.461	130.942	197.492	158.004	151.213	111.218	129.164	113.287	110.967	114.252	121.011	138.263	130.875	135.785	1866	1958	2742	2429	2073	1628	1757	1504	1510	1609	1669	2057	1906	2194
geneid.107377614.gene.fbxo25.len.1914.acc.XM_015947346.protein.F-box_only_protein_25_isoform_X2.proteinid.XP_015802832.1.cdslen.1068_hit_1	4.88996	-0.438511	0.000866192	0.0211636	11.0937	0.0181721	fbxo25	unknown_likely_coding	33.0698	28.489	33.2035	30.443	34.9401	25.3452	22.5688	20.7141	26.7498	23.0066	28.5671	39.5228	38.109	28.0358	473	426	461	468	479	371	307	275	364	324	394	588	555	453
geneid.107380135.gene.glod4.len.1460.acc.XM_015951225.protein.glyoxalase_domain-containing_protein_4.proteinid.XP_015806711.1.cdslen.897_hit_1	6.20444	-0.371949	0.000868684	0.0211636	11.0884	0.0139403	glod4	unknown_likely_coding	72.362	87.9413	69.432	86.3203	83.3018	67.4278	62.4868	60.0332	56.0716	63.6942	73.9554	79.7177	94.1397	73.0912	1035	1315	964	1327	1142	987	850	797	763	897	1020	1186	1371	1181
geneid.107386967.gene.LOC107386967.len.2531.acc.XM_015961675.protein.uncharacterized_protein_LOC107386967.proteinid.XP_015817161.1.cdslen.786_hit_1	3.32068	0.618423	0.000868709	0.0211636	11.0884	0.034404	LOC107386967	unknown_likely_coding	8.38979	6.88818	8.57097	8.91174	9.19092	11.682	18.2315	14.6882	8.67163	11.5743	9.35318	6.78878	8.85778	6.62215	120	103	119	137	126	171	248	195	118	163	129	101	129	107
geneid.107375457.gene.ism1.len.2127.acc.XM_015944000.protein.isthmin-1.proteinid.XP_015799486.1.cdslen.1350_hit_1	1.70242	-0.887824	0.00086957	0.0211636	11.0865	0.0588156	ism1	unknown_likely_coding	3.49575	4.68129	4.17745	2.86216	3.42836	2.32274	2.20542	1.43115	2.27814	1.84621	6.01794	3.22635	2.95259	2.66124	50	70	58	44	47	34	30	19	31	26	83	48	43	43
geneid.107381209.gene.LOC107381209.len.2345.acc.XM_015952777.protein.PWWP_domain-containing_protein_MUM1-like.proteinid.XP_015808263.1.cdslen.1728_hit_1	5.32146	-0.398344	0.000871991	0.0211897	11.0814	0.0152338	LOC107381209	unknown_likely_coding	38.9426	38.0522	41.3423	44.7538	48.9453	35.1144	32.1991	32.6153	30.2037	31.3856	47.0559	56.9989	39.6197	40.7231	557	569	574	688	671	514	438	433	411	442	649	848	577	658
geneid.107389808.gene.tfdp1.len.2231.acc.XM_015966172.protein.transcription_factor_Dp-1.proteinid.XP_015821658.1.cdslen.1242_hit_1	4.5795	-0.374663	0.000887662	0.0214937	11.0483	0.0120912	tfdp1	unknown_likely_coding	24.9596	26.5496	22.7599	26.5401	27.6457	20.9047	22.9363	19.5842	18.2251	17.823	25.9569	27.8945	24.8567	26.1173	357	397	316	408	379	306	312	260	248	251	358	415	362	422
geneid.107397151.gene.LOC107397151.len.4439.acc.XM_015977063.protein.cingulin-like_protein_1.proteinid.XP_015832549.1.cdslen.2622_hit_1	8.13437	0.483852	0.000888441	0.0214937	11.0467	0.0250981	LOC107397151	unknown_likely_coding	218.764	310.102	261.955	234.112	213.944	375.122	274.207	332.856	430.715	323.939	275.592	189.078	255.846	230.352	3129	4637	3637	3599	2933	5491	3730	4419	5861	4562	3801	2813	3726	3722
geneid.107387476.gene.LOC107387476.len.2685.acc.XM_015962459.protein.antigen_peptide_transporter_2-like_isoform_X1.proteinid.XP_015817945.1.cdslen.2130_hit_1	3.97398	-0.542436	0.000888609	0.0214937	11.0464	0.0268164	LOC107387476	unknown_likely_coding	14.1228	14.9132	14.9812	21.3361	19.6219	12.3652	14.7028	9.41549	11.3907	10.6512	17.3288	19.3581	15.1063	22.4658	202	223	208	328	269	181	200	125	155	150	239	288	220	363
geneid.107388961.gene.bhlhe41.len.3352.acc.XM_015964785.protein.class_E_basic_helix-loop-helix_protein_41.proteinid.XP_015820271.1.cdslen.1272_hit_1	4.21917	0.770569	0.000895207	0.0215914	11.0327	0.0599476	bhlhe41	unknown_likely_coding	13.5635	13.1745	13.9728	13.1399	13.4946	23.2957	19.7017	21.9193	26.8967	23.2906	28.7121	8.6036	12.1537	26.7981	194	197	194	202	185	341	268	291	366	328	396	128	177	433
geneid.107394376.gene.LOC107394376.len.2395.acc.XM_015973300.protein.protein_NDRG1-like_isoform_X1.proteinid.XP_015828786.1.cdslen.1152_hit_1	10.8405	-0.253143	0.0008954	0.0215914	11.0323	0.00692778	LOC107394376	unknown_likely_coding	1928.6	1872.31	1878.55	1937.43	2011.43	1609.45	1463.15	1579.99	1638.5	1806.52	1922.62	2152.31	1893.3	1963.5	27585	27997	26082	29784	27575	23559	19903	20976	22296	25441	26517	32021	27573	31726
geneid.107390471.gene.LOC107390471.len.9989.acc.XM_015967203.protein.calmodulin-binding_transcription_activator.proteinid.XP_015822689.1.cdslen.5094_hit_1	3.56666	1.12735	0.000899336	0.021653	11.0241	0.129023	LOC107390471	unknown_likely_coding	7.41098	8.96132	12.9645	2.73207	6.05434	10.7256	18.452	13.257	16.9023	24.4978	9.49819	4.50345	10.4371	17.1433	106	134	180	42	83	157	251	176	230	345	131	67	152	277
geneid.107385356.gene.timm17a.len.1336.acc.XM_015959187.protein.mitochondrial_import_inner_membrane_translocase.proteinid.XP_015814673.1.cdslen.507_hit_1	4.38002	0.510619	0.000906318	0.0217592	11.0098	0.0251287	timm17a	unknown_likely_coding	20.2753	17.9895	18.2223	19.5148	16.5582	24.5937	29.8467	32.088	23.0753	22.8646	23.9992	12.5021	13.6643	15.1629	290	269	253	300	227	360	406	426	314	322	331	186	199	245
geneid.107388378.gene.ticrr.len.6238.acc.XM_015963865.protein.treslin_isoform_X1.proteinid.XP_015819351.1.cdslen.5664_hit_1	3.81012	-0.5028	0.000906519	0.0217592	11.0094	0.0217877	ticrr	unknown_likely_coding	12.6546	16.5851	13.2526	15.9371	15.537	11.8186	11.0271	7.75836	11.8316	9.87012	16.3862	14.8547	19.2949	17.2052	181	248	184	245	213	173	150	103	161	139	226	221	281	278
geneid.107385231.gene.nprl2.len.1726.acc.XM_015958983.protein.nitrogen_permease_regulator_2-like_protein.proteinid.XP_015814469.1.cdslen.1137_hit_1	4.00087	-0.488242	0.000909578	0.0217993	11.0031	0.0206011	nprl2	unknown_likely_coding	18.0381	15.7826	15.9175	13.27	15.8288	11.8186	10.8801	10.3947	11.9051	11.2903	20.1565	22.2484	27.6033	16.8339	258	236	221	204	217	173	148	138	162	159	278	331	402	272
geneid.107381841.gene.csrp3.len.949.acc.XM_015953749.protein.cysteine_and_glycine-rich_protein_3.proteinid.XP_015809235.1.cdslen.576_hit_1	2.45106	2.17978	0.000912769	0.0218425	10.9966	0.455948	csrp3	unknown_likely_coding	1.46821	1.20376	4.6096	0.0650492	0	5.87517	11.3211	5.19735	3.01302	8.52097	12.0359	10.4856	7.96513	3.28013	21	18	64	1	0	86	154	69	41	120	166	156	116	53
geneid.107385847.gene.traip.len.1849.acc.XM_015959989.protein.E3_ubiquitin-protein_ligase_TRAIP.proteinid.XP_015815475.1.cdslen.1338_hit_1	2.61487	-0.937815	0.000926001	0.0221254	10.97	0.0789137	traip	unknown_likely_coding	3.07626	8.09194	3.31315	7.6758	8.09676	4.57716	4.11678	2.18439	2.64558	2.34327	9.86071	9.27576	9.61309	8.60261	44	121	46	118	111	67	56	29	36	33	136	138	140	139
geneid.107391994.gene.LOC107391994.len.2660.acc.XM_015969541.protein.sodium-dependent_multivitamin_transporter-like.proteinid.XP_015825027.1.cdslen.1827_hit_1	4.7193	-0.38024	0.000937124	0.0223571	10.9478	0.0128541	LOC107391994	unknown_likely_coding	27.1969	27.6865	26.6492	27.2556	27.1351	20.973	18.7461	21.7686	20.2828	22.9356	28.3496	29.1716	35.6371	32.6156	389	414	370	419	372	307	255	289	276	323	391	434	519	527
geneid.107388602.gene.LOC107388602.len.6582.acc.XM_015964170.protein.cGMP-inhibited_3'_5'-cyclic_phosphodiesterase.proteinid.XP_015819656.1.cdslen.3042_hit_1	5.59186	0.429086	0.000938988	0.0223599	10.9442	0.018694	LOC107388602	unknown_likely_coding	48.0316	39.5903	34.0678	46.1199	42.5992	50.9636	65.795	57.1709	53.6465	56.2384	52.2763	32.1291	47.4475	47.8404	687	592	473	709	584	746	895	759	730	792	721	478	691	773
geneid.107389869.gene.fstl1.len.2285.acc.XM_015966283.protein.follistatin-related_protein_1.proteinid.XP_015821769.1.cdslen.939_hit_1	5.0337	-0.444417	0.000940088	0.0223599	10.942	0.0194152	fstl1	unknown_likely_coding	44.0464	39.9916	28.3778	42.4771	33.7	30.2639	30.7288	30.1296	26.4558	21.3024	34.005	28.0961	34.9505	32.6156	630	598	394	653	462	443	418	400	360	300	469	418	509	527
geneid.107380314.gene.LOC107380314.len.2266.acc.XM_015951488.protein.transmembrane_protease_serine_13-like.proteinid.XP_015806974.1.cdslen.1482_hit_7	0.461639	2.41097	0.00095369	0.0226491	10.9154	0.499935	LOC107380314	unknown_likely_coding	0.349575	0.200627	0.720249	0.390295	0	0.136632	2.86704	1.05453	0.146977	4.82855	1.23259	1.41153	2.60927	1.42345	5	3	10	6	0	2	39	14	2	68	17	21	38	23
geneid.107389386.gene.ucp1.len.1302.acc.XM_015965516.protein.mitochondrial_brown_fat_uncoupling_protein_1.proteinid.XP_015821002.1.cdslen.921_hit_1	10.9498	0.287808	0.000956763	0.0226877	10.9094	0.00906895	ucp1	unknown_likely_coding	2002.01	1648.75	1900.38	1590.52	1743.5	1938.26	2350.31	2084.82	2226.04	2275.88	2078.87	2205.82	1691.56	1958.05	28635	24654	26385	24451	23902	28372	31971	27678	30291	32051	28672	32817	24635	31638
geneid.107378286.gene.LOC107378286.len.1754.acc.XM_015948415.protein.ketosamine-3-kinase-like.proteinid.XP_015803901.1.cdslen.930_hit_1	1.88144	-0.678282	0.000966976	0.0228953	10.8898	0.0266658	LOC107378286	unknown_likely_coding	4.05507	3.21002	3.38517	3.968	4.08485	2.73264	2.20542	2.10907	2.4986	2.13024	3.98779	5.1756	5.01254	4.88925	58	48	47	61	56	40	30	28	34	30	55	77	73	79
geneid.107372409.gene.LOC107372409.len.2138.acc.XM_015940640.protein.cerebellar_degeneration-related_protein_2-like.proteinid.XP_015796126.1.cdslen.1431_hit_1	1.70298	0.757602	0.000974849	0.023047	10.8747	0.0396529	LOC107372409	unknown_likely_coding	2.16736	2.40752	2.0167	2.92721	1.96948	3.27916	4.41084	4.44411	3.67442	3.76343	2.61019	2.55419	3.02126	4.39414	31	36	28	45	27	48	60	59	50	53	36	38	44	71
geneid.107379069.gene.gramd1a.len.4758.acc.XM_015949658.protein.GRAM_domain-containing_protein_1A_isoform_X2.proteinid.XP_015805144.1.cdslen.2781_hit_1	5.84558	0.59837	0.000980408	0.02314	10.8642	0.0381518	gramd1a	unknown_likely_coding	33.1397	64.0667	57.764	50.8685	39.6814	66.2664	84.0999	64.2513	82.6009	76.3337	46.2583	30.5831	58.7085	47.1596	474	958	802	782	544	970	1144	853	1124	1075	638	455	855	762
geneid.107390346.gene.arhgef19.len.5367.acc.XM_015966986.protein.rho_guanine_nucleotide_exchange_factor_19.proteinid.XP_015822472.1.cdslen.2994_hit_1	4.92451	-0.383413	0.000981732	0.02314	10.8617	0.0138166	arhgef19	unknown_likely_coding	35.307	29.3584	37.1649	31.6139	35.3778	27.6679	22.9363	24.6309	28.6605	25.7759	29.4371	31.7258	31.1739	31.9349	505	439	516	486	485	405	312	327	390	363	406	472	454	516
geneid.107386514.gene.LOC107386514.len.2907.acc.XM_015960950.protein.protein_NLRC3-like.proteinid.XP_015816436.1.cdslen.2232_hit_1	4.26823	-0.407644	0.000991701	0.0233164	10.843	0.0145474	LOC107386514	unknown_likely_coding	21.1143	19.9958	21.8956	20.1002	23.9256	17.0107	16.026	13.8596	17.1228	16.8289	18.3438	19.8286	22.7281	18.6906	302	299	304	309	328	249	218	184	233	237	253	295	331	302
geneid.107385995.gene.acer3.len.3680.acc.XM_015960141.protein.alkaline_ceramidase_3.proteinid.XP_015815627.1.cdslen.831_hit_1	3.39341	-0.547083	0.000993203	0.0233164	10.8402	0.0258517	acer3	unknown_likely_coding	12.0953	13.7095	9.93944	11.6438	12.3275	7.99296	9.11573	7.15577	8.8186	7.88189	13.341	8.20031	9.95642	12.8111	173	205	138	179	169	117	124	95	120	111	184	122	145	207
geneid.107387076.gene.eva1c.len.1917.acc.XM_015961842.protein.protein_eva-1_homolog_C.proteinid.XP_015817328.1.cdslen.1188_hit_1	3.59842	-0.587151	0.000993673	0.0233164	10.8393	0.0307372	eva1c	unknown_likely_coding	11.6758	11.1013	9.43527	12.2292	15.3182	9.63254	6.91031	5.19735	9.55349	8.44996	16.3862	15.9301	17.0976	18.2573	167	166	131	188	210	141	94	69	130	119	226	237	249	295
geneid.107381240.gene.LOC107381240.len.1179.acc.XM_015952823.protein.protein_naked_cuticle_homolog_1-like.proteinid.XP_015808309.1.cdslen.225_hit_1	1.47778	-0.725892	0.000995762	0.0233306	10.8354	0.0304491	LOC107381240	unknown_likely_coding	4.33473	3.34378	2.881	3.12236	2.69892	2.04948	1.91136	1.8831	2.35163	1.70419	2.68269	2.95749	2.40327	2.66124	62	50	40	48	37	30	26	25	32	24	37	44	35	43
geneid.107391352.gene.gss.len.3117.acc.XM_015968631.protein.glutathione_synthetase.proteinid.XP_015824117.1.cdslen.1431_hit_1	5.97035	-0.318866	0.000999568	0.0233848	10.8284	0.0100251	gss	unknown_likely_coding	63.8323	68.3468	61.4373	61.7317	65.5036	51.4419	51.9008	50.7683	50.4865	53.4691	77.0731	73.6011	73.7462	72.1629	913	1022	853	949	898	753	706	674	687	753	1063	1095	1074	1166
geneid.107372984.gene.slc35e4.len.3300.acc.XM_015941182.protein.solute_carrier_family_35_member_E4_isoform_X2.proteinid.XP_015796668.1.cdslen.1110_hit_1	2.15491	1.04619	0.00101431	0.0236701	10.8013	0.103838	slc35e4	unknown_likely_coding	2.51694	3.87878	3.09707	3.31751	2.62598	4.37222	12.7914	7.83369	4.18884	3.12435	3.40775	2.62141	4.60055	2.47557	36	58	43	51	36	64	174	104	57	44	47	39	67	40
geneid.107375713.gene.LOC107375713.len.1621.acc.XM_015944393.protein.redox-regulatory_protein_FAM213A-like_isoform.proteinid.XP_015799879.1.cdslen.876_hit_1	6.53314	0.346387	0.00101478	0.0236701	10.8004	0.01258	LOC107375713	unknown_likely_coding	95.2941	93.3582	81.0281	84.2387	72.4332	103.704	120.342	110.425	100.9	108.145	88.2389	81.8014	86.1059	69.9349	1363	1396	1125	1295	993	1518	1637	1466	1373	1523	1217	1217	1254	1130
geneid.107395102.gene.LOC107395102.len.2092.acc.XM_015974385.protein.protein_FAM111A-like.proteinid.XP_015829871.1.cdslen.1863_hit_1	3.08282	-0.820224	0.00102333	0.0238178	10.7849	0.0631272	LOC107395102	unknown_likely_coding	4.96396	9.22882	8.13882	10.0176	10.1392	7.92464	5.36652	2.93763	3.74791	4.18948	9.49819	14.5186	10.7804	14.6678	71	138	113	154	139	116	73	39	51	59	131	216	157	237
geneid.107393935.gene.ddhd2.len.3912.acc.XM_015972570.protein.phospholipase_DDHD2_isoform_X1.proteinid.XP_015828056.1.cdslen.2409_hit_1	5.46195	-0.361965	0.00102414	0.0238178	10.7834	0.0128439	ddhd2	unknown_likely_coding	45.9341	47.5485	45.5198	47.0306	47.7782	39.2816	35.3602	33.2932	36.7442	37.7053	49.0135	46.2444	59.3265	43.8795	657	711	632	723	655	575	481	442	500	531	676	688	864	709
geneid.107378043.gene.vegfa.len.2836.acc.XM_015948053.protein.vascular_endothelial_growth_factor_A_isoform_X1.proteinid.XP_015803539.1.cdslen.693_hit_1	5.67791	0.3951	0.00102837	0.0238336	10.7758	0.015948	vegfa	unknown_likely_coding	42.7879	40.9278	37.9571	51.1937	46.1005	63.1239	56.6792	49.7138	60.9219	57.8716	62.9346	50.2101	42.7096	51.987	612	612	527	787	632	924	771	660	829	815	868	747	622	840
geneid.107376677.gene.spsb3.len.2389.acc.XM_015945936.protein.SPRY_domain-containing_SOCS_box_protein_3.proteinid.XP_015801422.1.cdslen.1119_hit_1	4.35927	-0.532935	0.00102919	0.0238336	10.7743	0.0279122	spsb3	unknown_likely_coding	26.3579	21.6008	23.2641	22.5721	25.0927	14.2097	17.0552	17.0985	18.2986	15.6928	13.4135	29.8437	19.1575	21.5375	377	323	323	347	344	208	232	227	249	221	185	444	279	348
geneid.107374798.gene.LOC107374798.len.7796.acc.XM_015943059.protein.rho_guanine_nucleotide_exchange_factor_28-like.proteinid.XP_015798545.1.cdslen.5259_hit_1	5.80926	-0.407554	0.00102938	0.0238336	10.774	0.017133	LOC107374798	unknown_likely_coding	64.6713	57.9811	60.9331	59.9103	63.9717	46.2499	43.3732	39.0931	47.253	56.0964	49.6661	59.217	68.665	64.8599	925	867	846	921	877	677	590	519	643	790	685	881	1000	1048
geneid.107375209.gene.LOC107375209.len.2583.acc.XM_015943619.protein.choline_transporter-like_protein_1.proteinid.XP_015799105.1.cdslen.1953_hit_1	6.07852	-0.347324	0.00103763	0.0239892	10.7592	0.0123057	LOC107375209	unknown_likely_coding	68.1671	65.2036	78.4352	68.822	72.5791	57.522	50.063	52.9527	58.7907	59.0787	78.3782	80.7932	78.484	74.0815	975	975	1089	1058	995	842	681	703	800	832	1081	1202	1143	1197
geneid.107378662.gene.nfkbid.len.2478.acc.XM_015948984.protein.NF-kappa-B_inhibitor_delta.proteinid.XP_015804470.1.cdslen.1368_hit_1	3.35763	-0.620189	0.0010407	0.024025	10.7537	0.0356843	nfkbid	unknown_likely_coding	12.0953	9.2957	14.2609	13.0098	13.9323	9.22264	9.33627	8.73757	6.09953	7.52685	10.4408	10.6873	5.76786	11.1401	173	139	198	200	191	135	127	116	83	106	144	159	84	180
geneid.107379919.gene.LOC107379919.len.1848.acc.XM_015950882.protein.uncharacterized_protein_LOC107379919_isoform_X1.proteinid.XP_015806368.1.cdslen.1116_1	3.41218	-0.581842	0.00104249	0.0240265	10.7505	0.0304588	geneid.107379919.gene.LOC107379919.len.1848.acc.XM_015950882.protein.uncharacterized_protein_LOC107379919_isoform_X1.proteinid.XP_015806368.1.cdslen.1116_1	protein_coding	11.1864	10.0982	13.8288	11.9691	13.3487	9.56422	8.38059	6.32721	8.37767	7.81089	10.2232	15.594	8.85778	11.3257	160	151	192	184	183	140	114	84	114	110	141	232	129	183
geneid.107376228.gene.smarca4.len.5324.acc.XM_015945223.protein.transcription_activator_BRG1.proteinid.XP_015800709.1.cdslen.4839_hit_5	5.46989	-0.352488	0.00104383	0.0240265	10.7482	0.0122913	smarca4	unknown_likely_coding	48.4511	55.7742	48.0406	53.3403	50.2583	37.3688	43.5938	47.1528	34.6865	38.6284	40.3129	38.3801	39.0017	43.57	693	834	667	820	689	547	593	626	472	544	556	571	568	704
geneid.107393188.gene.aes.len.3594.acc.XM_015971396.protein.amino-terminal_enhancer_of_split_isoform_X1.proteinid.XP_015826882.1.cdslen.591_hit_11	5.80829	-0.362648	0.00104736	0.0240723	10.7419	0.0133802	aes	unknown_likely_coding	58.7286	64.8693	62.3736	62.5773	62.5858	50.2805	49.9895	43.3866	48.6493	50.4157	55.829	47.7903	64.0644	60.0945	840	970	866	962	858	736	680	576	662	710	770	711	933	971
geneid.107380840.gene.ptpn9.len.2559.acc.XM_015952209.protein.tyrosine-protein_phosphatase_non-receptor_type.proteinid.XP_015807695.1.cdslen.1713_hit_6	4.49573	0.37096	0.00104942	0.0240846	10.7383	0.0122499	ptpn9	unknown_likely_coding	20.6249	21.6008	17.6461	21.0109	18.6736	27.5313	24.8477	23.5764	27.1907	25.8469	22.1866	21.3074	19.5008	22.4039	295	323	245	323	256	403	338	313	370	364	306	317	284	362
geneid.107396558.gene.LOC107396558.len.1259.acc.XM_015976321.protein.coatomer_subunit_zeta-1-like.proteinid.XP_015831807.1.cdslen.696_1	2.69898	0.582343	0.00107273	0.0245835	10.6976	0.0280687	geneid.107396558.gene.LOC107396558.len.1259.acc.XM_015976321.protein.coatomer_subunit_zeta-1-like.proteinid.XP_015831807.1.cdslen.696_1	protein_coding	7.62073	4.94879	4.8977	6.76512	4.96018	9.15433	8.74816	10.3194	7.86326	7.73988	4.42282	3.29357	4.73788	3.83713	109	74	68	104	68	134	119	137	107	109	61	49	69	62
geneid.107389301.gene.LOC107389301.len.1427.acc.XM_015965369.protein.aldose_reductase-like_isoform_X2.proteinid.XP_015820855.1.cdslen.963_hit_1	7.18046	0.345527	0.00107638	0.0246313	10.6913	0.0128868	LOC107389301	unknown_likely_coding	119.415	140.907	114.88	138.62	116.637	167.852	169.817	164.281	150.431	151.531	140.37	143.035	160.882	150.7	1708	2107	1595	2131	1599	2457	2310	2181	2047	2134	1936	2128	2343	2435
geneid.107394956.gene.dcp2.len.2938.acc.XM_015974187.protein.m7GpppN-mRNA_hydrolase.proteinid.XP_015829673.1.cdslen.1200_hit_2	5.78158	-0.358658	0.0010845	0.0247809	10.6774	0.0131527	dcp2	unknown_likely_coding	61.1057	54.3698	66.2629	62.4472	68.4213	50.1439	51.6803	42.7087	50.413	49.5636	52.3488	58.4776	53.078	46.7264	874	813	920	960	938	734	703	567	686	698	722	870	773	755
geneid.107376320.gene.LOC107376320.len.4067.acc.XM_015945357.protein.thyrotroph_embryonic_factor-like_isoform_X2.proteinid.XP_015800843.1.cdslen.1080_hit_1	4.66005	1.31111	0.00108753	0.0248141	10.6723	0.184351	LOC107376320	unknown_likely_coding	8.66945	18.9926	30.9707	10.0176	7.36733	26.5066	56.0176	51.6722	30.5712	26.9121	35.4551	7.3265	32.2039	10.3974	124	284	430	154	101	388	762	686	416	379	489	109	469	168
geneid.107377534.gene.foxo3.len.3162.acc.XM_015947189.protein.forkhead_box_protein_O3.proteinid.XP_015802675.1.cdslen.1980_hit_1	5.38808	0.894028	0.00109134	0.0248647	10.6658	0.0870192	foxo3	unknown_likely_coding	31.1821	25.8808	41.0542	32.5246	28.8858	27.1214	125.121	62.2929	42.4028	42.3918	22.6216	32.3307	33.6458	38.4332	446	387	570	500	396	397	1702	827	577	597	312	481	490	621
geneid.107385858.gene.LOC107385858.len.1370.acc.XM_015960004.protein.poly_[ADP-ribose]_polymerase_12-like.proteinid.XP_015815490.1.cdslen.1065_hit_1	4.7317	-0.621374	0.00110406	0.0251181	10.6444	0.040365	LOC107385858	unknown_likely_coding	25.0995	23.9414	35.9404	32.7848	33.9918	21.0413	18.3785	17.8518	20.3563	21.3734	18.7064	44.6984	22.5908	32.6156	359	358	499	504	466	308	250	237	277	301	258	665	329	527
geneid.107381479.gene.pex16.len.1414.acc.XM_015953173.protein.peroxisomal_biogenesis_factor_16_isoform_X2.proteinid.XP_015808659.1.cdslen.1017_hit_1	5.40708	-0.491193	0.00111079	0.0252347	10.6331	0.0253096	pex16	unknown_likely_coding	37.7541	40.5266	55.2431	47.6811	48.7994	37.5737	38.3008	27.0413	30.2772	31.3146	48.1435	66.4763	39.8257	42.9511	540	606	767	733	669	550	521	359	412	441	664	989	580	694
geneid.107392737.gene.ppp1r2.len.1492.acc.XM_015970689.protein.protein_phosphatase_inhibitor_2.proteinid.XP_015826175.1.cdslen.633_hit_1	5.80507	0.404927	0.00111609	0.0253184	10.6243	0.017317	ppp1r2	unknown_likely_coding	51.4574	58.4492	44.1513	61.0161	47.6323	72.1416	65.5744	77.7343	66.36	66.9606	52.5663	33.4734	39.8943	44.1889	736	874	613	938	653	1056	892	1032	903	943	725	498	581	714
geneid.107378179.gene.pla2g7.len.3135.acc.XM_015948252.protein.platelet-activating_factor_acetylhydrolase.proteinid.XP_015803738.1.cdslen.1206_hit_1	5.9248	-0.387835	0.00111913	0.0253234	10.6193	0.0157614	pla2g7	unknown_likely_coding	58.3091	70.0855	68.2076	69.7327	69.8072	53.628	50.2835	52.5008	51.8828	49.7056	58.0767	54.1086	78.1407	62.9414	834	1048	947	1072	957	785	684	697	706	700	801	805	1138	1017
geneid.107384941.gene.LOC107384941.len.1930.acc.XM_015958470.protein.RNA-binding_protein_38-like.proteinid.XP_015813956.1.cdslen.723_hit_1	4.92188	-0.369771	0.00111953	0.0253234	10.6186	0.0130554	LOC107384941	unknown_likely_coding	35.7265	37.9853	27.7296	35.712	32.2412	25.4818	25.2888	29.527	26.4558	24.7108	29.7272	28.7011	32.9592	30.202	511	568	385	549	442	373	344	392	360	348	410	427	480	488
geneid.107378497.gene.LOC107378497.len.7842.acc.XM_015948742.protein.uncharacterized_protein_LOC107378497.proteinid.XP_015804228.1.cdslen.6099_hit_1	5.59196	-0.469759	0.00113332	0.0255692	10.596	0.0234023	LOC107378497	unknown_likely_coding	47.6121	40.4597	72.4571	55.487	60.3975	39.6915	44.1819	40.8256	37.3321	38.7704	41.1105	59.6875	44.7696	49.8209	681	605	1006	853	828	581	601	542	508	546	567	888	652	805
geneid.107388631.gene.rsl24d1.len.853.acc.XM_015964234.protein.probable_ribosome_biogenesis_protein_RLP24.proteinid.XP_015819720.1.cdslen.495_hit_1	7.77954	0.388877	0.00113486	0.0255692	10.5935	0.0167656	rsl24d1	unknown_likely_coding	203.243	178.691	162.344	175.568	214.382	243.751	248.551	289.244	214.439	232.835	243.69	277.869	203.386	190.743	2907	2672	2254	2699	2939	3568	3381	3840	2918	3279	3361	4134	2962	3082
geneid.107383909.gene.ripk1.len.3106.acc.XM_015956802.protein.receptor-interacting_serine/threonine-protein.proteinid.XP_015812288.1.cdslen.2058_hit_1	5.46183	-0.367922	0.00113888	0.0255692	10.587	0.013686	ripk1	unknown_likely_coding	46.4934	42.1316	53.7306	47.9413	56.0209	37.5737	42.197	37.436	34.907	39.6225	42.9231	50.4117	41.8856	41.5277	665	630	746	737	768	550	574	497	475	558	592	750	610	671
geneid.107385050.gene.LOC107385050.len.2588.acc.XM_015958651.protein.sodium-coupled_monocarboxylate_transporter.proteinid.XP_015814137.1.cdslen.1881_hit_1	7.05394	0.36333	0.00113916	0.0255692	10.5865	0.0144438	LOC107385050	unknown_likely_coding	124.379	124.589	143.186	120.016	115.616	154.052	188.563	155.092	159.617	153.732	98.5346	100.555	101.967	117.899	1779	1863	1988	1845	1585	2255	2565	2059	2172	2165	1359	1496	1485	1905
geneid.107390053.gene.g6pc2.len.2266.acc.XM_015966543.protein.glucose-6-phosphatase_2.proteinid.XP_015822029.1.cdslen.693_hit_1	2.95713	0.573408	0.00114019	0.0255692	10.5848	0.0263009	g6pc2	unknown_likely_coding	4.82413	5.68442	4.24947	6.11462	5.61667	8.26622	8.01302	7.38174	8.2307	7.66887	9.93322	7.7298	11.3297	11.5733	69	85	59	94	77	121	109	98	112	108	137	115	165	187
geneid.107390288.gene.LOC107390288.len.1758.acc.XM_015966909.protein.N-myc-interactor-like.proteinid.XP_015822395.1.cdslen.1107_hit_1	6.2592	-0.431406	0.00114035	0.0255692	10.5846	0.020097	LOC107390288	unknown_likely_coding	77.6755	76.84	91.1116	90.1582	97.6718	70.297	75.1312	53.254	56.9535	67.2446	65.6172	100.219	75.6001	72.0391	1111	1149	1265	1386	1339	1029	1022	707	775	947	905	1491	1101	1164
geneid.107379433.gene.casp2.len.1915.acc.XM_015950176.protein.caspase-2_isoform_X1.proteinid.XP_015805662.1.cdslen.1392_hit_1	3.1173	-0.51923	0.0011418	0.0255692	10.5822	0.0212374	casp2	unknown_likely_coding	7.62073	9.8307	8.71502	9.95253	9.55564	6.8999	6.46923	5.49865	6.83442	6.24871	9.35318	12.0988	9.68176	10.5212	109	147	121	153	131	101	88	73	93	88	129	180	141	170
geneid.107388680.gene.slc25a22.len.4192.acc.XM_015964311.protein.mitochondrial_glutamate_carrier_1.proteinid.XP_015819797.1.cdslen.939_hit_1	7.54634	0.422674	0.00115469	0.025821	10.5615	0.0198703	slc25a22	unknown_likely_coding	131.091	181.233	175.813	176.543	141.73	232.616	215.028	199.834	225.83	211.675	211.063	141.959	170.564	198.541	1875	2710	2441	2714	1943	3405	2925	2653	3073	2981	2911	2112	2484	3208
geneid.107376292.gene.LOC107376292.len.2261.acc.XM_015945319.protein.retinoic_acid-induced_protein_3-like.proteinid.XP_015800805.1.cdslen.1269_hit_1	0.246014	1.44341	0.00116317	0.0259737	10.5479	0.14186	LOC107376292	unknown_likely_coding	0.41949	0.468129	0.504175	0.520394	0.364719	0.546527	2.05839	1.35583	0.44093	1.91722	1.3776	2.1509	1.85395	0.742671	6	7	7	8	5	8	28	18	6	27	19	32	27	12
geneid.107386570.gene.ophn1.len.4132.acc.XM_015961046.protein.oligophrenin-1.proteinid.XP_015816532.1.cdslen.2379_hit_1	5.75035	-0.350327	0.00116952	0.0260783	10.5379	0.012564	ophn1	unknown_likely_coding	56.701	55.5067	56.8277	58.6093	59.3033	44.337	45.6521	43.9892	44.7544	47.0073	64.6747	50.815	68.5963	54.5244	811	830	789	901	813	649	621	584	609	662	892	756	999	881
geneid.107372354.gene.LOC107372354.len.1711.acc.XM_015940558.protein.tetraspanin-8-like.proteinid.XP_015796044.1.cdslen.768_hit_1	2.37976	1.37508	0.00117321	0.0261234	10.5321	0.186403	LOC107372354	unknown_likely_coding	1.32838	2.20689	2.95302	1.75633	1.31299	2.45937	9.55681	3.7662	2.4986	6.81677	9.13566	11.1578	14.0763	2.10424	19	33	41	27	18	36	130	50	34	96	126	166	205	34
geneid.107385267.gene.fam213b.len.1296.acc.XM_015959038.protein.prostamide/prostaglandin_F_synthase.proteinid.XP_015814524.1.cdslen.606_hit_1	6.64216	-0.320474	0.00118218	0.0262859	10.518	0.0109656	fam213b	unknown_likely_coding	101.726	109.609	102.059	112.145	108.54	90.3819	86.8199	84.8147	79.0735	88.121	110.933	99.1431	106.705	115.795	1455	1639	1417	1724	1488	1323	1181	1126	1076	1241	1530	1475	1554	1871
geneid.107383872.gene.pcmtd1.len.3731.acc.XM_015956732.protein.protein-L-isoaspartate_O-methyltransferase.proteinid.XP_015812218.1.cdslen.1080_hit_1	5.73933	-0.390454	0.00119367	0.0265039	10.5001	0.015939	pcmtd1	unknown_likely_coding	54.254	53.0323	55.9634	54.251	61.8564	45.1568	38.3743	41.3528	42.9907	45.8712	59.1643	59.7547	78.8274	54.2769	776	793	777	834	848	661	522	549	585	646	816	889	1148	877
geneid.107385352.gene.LOC107385352.len.1890.acc.XM_015959182.protein.PRELI_domain_containing_protein_3B-like.proteinid.XP_015814668.1.cdslen.582_hit_1	4.2404	0.715398	0.00119961	0.0265894	10.491	0.0544758	LOC107385352	unknown_likely_coding	11.8156	18.9258	17.6461	15.7419	12.4734	25.6185	20.6574	31.7867	28.0726	20.3793	23.2742	7.25929	15.175	14.1108	169	283	245	242	171	375	281	422	382	287	321	108	221	228
geneid.107393798.gene.adgrv1.len.19260.acc.XM_015972410.protein.G-protein_coupled_receptor_98.proteinid.XP_015827896.1.cdslen.18597_hit_1	3.33986	0.659377	0.00120091	0.0265894	10.4889	0.0425836	adgrv1	unknown_likely_coding	6.71183	10.4995	6.98642	9.10689	7.44027	10.9305	14.0412	12.4284	16.6819	10.5092	10.4408	5.24282	10.5057	8.35505	96	157	97	140	102	160	191	165	227	148	144	78	153	135
geneid.107386992.gene.LOC107386992.len.3037.acc.XM_015961715.protein.large_neutral_amino_acids_transporter_small.proteinid.XP_015817201.1.cdslen.1767_hit_1	10.7218	0.247146	0.00120395	0.0266116	10.4843	0.00694916	LOC107386992	unknown_likely_coding	1659.5	1573.31	1605.15	1604.89	1638.17	1924.32	1709.42	2129.86	1951.48	1905.5	1441.77	1619.96	1354	1524.33	23736	23526	22286	24672	22458	28168	23253	28276	26555	26835	19885	24101	19719	24630
geneid.107378211.gene.LOC107378211.len.3366.acc.XM_015948299.protein.sorting_nexin-14-like_isoform_X2.proteinid.XP_015803785.1.cdslen.2781_hit_1	6.43661	0.322382	0.0012053	0.0266116	10.4822	0.0110791	LOC107378211	unknown_likely_coding	80.6119	76.6393	77.2828	80.5309	75.8616	100.766	92.26	110.5	89.9498	97.068	88.0214	92.8248	74.2955	75.2573	1153	1146	1073	1238	1040	1475	1255	1467	1224	1367	1214	1381	1082	1216
geneid.107373109.gene.LOC107373109.len.660.acc.XM_015941287.protein.uncharacterized_protein_LOC107373109_isoform_X4.proteinid.XP_015796773.1.cdslen.408_hit_12	4.74267	-0.518211	0.00121273	0.0267379	10.4709	0.02784	LOC107373109	unknown_likely_coding	28.9448	28.0208	32.0511	29.5323	32.0953	20.9047	16.9082	20.4881	23.4428	23.6457	23.0567	21.1729	36.7358	34.8437	414	419	445	454	440	306	230	272	319	333	318	315	535	563
geneid.107391531.gene.LOC107391531.len.8683.acc.XM_015968864.protein.filamin-A-like_isoform_X1.proteinid.XP_015824350.1.cdslen.7632_hit_1	8.89579	-0.400336	0.00122014	0.0268636	10.4596	0.0181889	LOC107391531	unknown_likely_coding	559.669	570.314	376.546	567.294	511.555	453.891	354.411	427.463	420.06	306.045	547.995	509.024	584.407	482.798	8005	8528	5228	8721	7013	6644	4821	5675	5716	4310	7558	7573	8511	7801
geneid.107375320.gene.sod3.len.4132.acc.XM_015943781.protein.extracellular_superoxide_dismutase_[Cu-Zn].proteinid.XP_015799267.1.cdslen.660_hit_1	4.00659	-1.11708	0.00122257	0.0268793	10.4559	0.135138	sod3	unknown_likely_coding	11.3262	28.8902	9.14717	31.3537	24.5091	15.4394	11.3947	5.64929	8.01023	8.16593	16.3137	9.00689	31.4485	11.8827	162	432	127	482	336	226	155	75	109	115	225	134	458	192
geneid.107383216.gene.tert.len.3455.acc.XM_015955710.protein.telomerase_reverse_transcriptase.proteinid.XP_015811196.1.cdslen.3201_hit_1	6.19918	0.401918	0.0012356	0.027128	10.4363	0.0175661	tert	unknown_likely_coding	67.6777	66.4743	57.1878	65.1142	60.0328	76.5821	80.4242	96.6406	75.693	90.0382	66.3423	98.3365	67.841	59.5994	968	994	794	1001	823	1121	1094	1283	1030	1268	915	1463	988	963
geneid.107373347.gene.polr3gl.len.2626.acc.XM_015941495.protein.DNA-directed_RNA_polymerase_III_subunit.proteinid.XP_015796981.1.cdslen.660_hit_1	3.29847	-0.568553	0.00125254	0.0274615	10.4112	0.0294475	polr3gl	unknown_likely_coding	11.3961	8.42632	12.7484	10.6681	13.0569	7.78801	9.85087	6.77915	5.80558	7.88189	11.6733	11.8972	9.13244	8.72639	163	126	177	164	179	114	134	90	79	111	161	177	133	141
geneid.107373246.gene.LOC107373246.len.1302.acc.XM_015941411.protein.butyrophilin-like_protein_2.proteinid.XP_015796897.1.cdslen.966_hit_1	1.39517	0.740213	0.0012611	0.0275807	10.3986	0.0336313	LOC107373246	unknown_likely_coding	2.16736	1.47126	1.80062	1.82138	1.96948	2.73264	3.38164	3.31425	2.42512	3.62141	3.33524	2.21812	2.26594	2.47557	31	22	25	28	27	40	46	44	33	51	46	33	33	40
geneid.107381139.gene.LOC107381139.len.2872.acc.XM_015952693.protein.uncharacterized_protein_LOC107381139.proteinid.XP_015808179.1.cdslen.1680_hit_1	2.50407	-1.02253	0.00126152	0.0275807	10.398	0.102552	LOC107381139	unknown_likely_coding	9.01903	4.81504	3.67327	5.46413	8.24265	4.03064	1.76433	4.82073	2.35163	2.41427	5.29288	13.6448	5.76786	6.12704	129	72	51	84	113	59	24	64	32	34	73	203	84	99
geneid.107383567.gene.dcaf8.len.3762.acc.XM_015956301.protein.DDB1-_and_CUL4-associated_factor_8_isoform_X2.proteinid.XP_015811787.1.cdslen.1839_hit_1	6.61853	-0.341434	0.00126325	0.0275807	10.3955	0.0126882	dcaf8	unknown_likely_coding	106.131	103.657	107.389	102.452	111.239	80.7494	78.1453	83.007	91.0521	87.1269	95.3444	119.644	110.139	96.6091	1518	1550	1491	1575	1525	1182	1063	1102	1239	1227	1315	1780	1604	1561
geneid.107378659.gene.LOC107378659.len.1079.acc.XM_015948981.protein.FXYD_domain-containing_ion_transport_regulator.proteinid.XP_015804467.1.cdslen.561_hit_1	2.38805	0.593026	0.001269	0.0276678	10.3871	0.0264072	LOC107378659	unknown_likely_coding	4.54447	3.94566	4.75365	3.90295	3.13658	6.42169	7.35139	6.40253	5.87907	4.68653	5.65541	5.04117	5.01254	4.76547	65	59	66	60	43	94	100	85	80	66	78	75	73	77
geneid.107389566.gene.LOC107389566.len.3537.acc.XM_015965759.protein.DNA-binding_protein_SATB2-like_isoform_X1.proteinid.XP_015821245.1.cdslen.2712_hit_1	6.43229	0.400211	0.00127142	0.0276821	10.3836	0.0176714	LOC107389566	unknown_likely_coding	73.2709	81.4544	69.9362	91.199	67.1083	106.026	84.688	124.736	101.487	89.8962	95.8519	74.3405	78.0721	70.4919	1048	1218	971	1402	920	1552	1152	1656	1381	1266	1322	1106	1137	1139
geneid.107393224.gene.atf6.len.3545.acc.XM_015971445.protein.cyclic_AMP-dependent_transcription_factor_ATF-6.proteinid.XP_015826931.1.cdslen.1929_hit_1	5.47892	0.414475	0.00128694	0.0279811	10.3612	0.0184289	atf6	unknown_likely_coding	47.1926	37.2497	45.8799	45.9898	38.3685	56.7022	57.8555	64.1007	54.8958	53.3981	27.697	25.0042	28.1526	40.2899	675	557	637	707	526	830	787	851	747	752	382	372	410	651
geneid.107383196.gene.LOC107383196.len.1314.acc.XM_015955679.protein.1-acylglycerol-3-phosphate_O-acyltransferase.proteinid.XP_015811165.1.cdslen.1125_hit_1	7.09528	-0.380344	0.00129721	0.0281655	10.3465	0.0161731	LOC107383196	unknown_likely_coding	133.328	140.974	132.022	142.328	155.662	106.709	109.389	89.1082	115.524	121.495	148.781	167.098	185.395	162.212	1907	2108	1833	2188	2134	1562	1488	1183	1572	1711	2052	2486	2700	2621
geneid.107380686.gene.sparc.len.1772.acc.XM_015951994.protein.SPARC.proteinid.XP_015807480.1.cdslen.900_hit_1	6.6027	-0.432518	0.00132156	0.0286095	10.3122	0.0209279	sparc	unknown_likely_coding	142.906	106.867	95.0009	92.8252	88.335	84.5067	88.4373	76.1525	80.5433	60.4989	115.356	107.881	124.833	96.114	2044	1598	1319	1427	1211	1237	1203	1011	1096	852	1591	1605	1818	1553
geneid.107392285.gene.aspscr1.len.2087.acc.XM_015970001.protein.tether_containing_UBX_domain_for_GLUT4_isoform.proteinid.XP_015825487.1.cdslen.1791_hit_1	4.75415	-0.335461	0.0013231	0.0286095	10.31	0.010363	aspscr1	unknown_likely_coding	27.6863	31.2977	28.4499	30.1828	28.1563	24.3888	24.4066	21.9193	22.12	23.0776	28.5671	28.9699	29.2513	27.2313	396	468	395	464	386	357	332	291	301	325	394	431	426	440
geneid.107392996.gene.LOC107392996.len.4304.acc.XM_015971112.protein.nuclear_factor_interleukin-3-regulated.proteinid.XP_015826598.1.cdslen.1803_hit_1	5.60099	-1.29212	0.00132457	0.0286095	10.308	0.186606	LOC107392996	unknown_likely_coding	104.872	24.3427	39.6137	66.8706	68.6401	13.0483	29.4056	18.9063	17.4902	44.5931	24.8693	125.424	27.1913	74.0196	1500	364	550	1028	941	191	400	251	238	628	343	1866	396	1196
geneid.107387625.gene.meox1.len.1842.acc.XM_015962666.protein.homeobox_protein_MOX-1.proteinid.XP_015818152.1.cdslen.795_hit_1	0.119637	-1.19255	0.00132495	0.0286095	10.3074	0.0805872	meox1	unknown_likely_coding	1.67796	1.13688	0.936324	1.75633	0.802382	0.478211	0.882167	0.828563	0.146977	0.426048	1.23259	0.941019	1.09864	0.86645	24	17	13	27	11	7	12	11	2	6	17	14	16	14
geneid.107391273.gene.ier2.len.1427.acc.XM_015968490.protein.immediate_early_response_gene_2_protein.proteinid.XP_015823976.1.cdslen.552_hit_1	4.55476	-0.633705	0.00132913	0.0286448	10.3016	0.0436395	ier2	unknown_likely_coding	38.9426	19.5945	33.4196	28.0362	35.7425	25.4135	20.0693	16.7972	20.2828	17.965	13.9935	12.9726	17.3722	26.1173	557	293	464	431	490	372	273	223	276	253	193	193	253	422
geneid.107389043.gene.LOC107389043.len.1519.acc.XM_015964910.protein.ras-related_protein_Rab-19-like.proteinid.XP_015820396.1.cdslen.699_hit_1	5.16804	0.44263	0.00133024	0.0286448	10.3001	0.0208528	LOC107389043	unknown_likely_coding	28.3855	31.8996	35.0041	34.4761	28.0834	40.8529	46.2403	42.1061	43.7991	42.3208	38.2103	23.2566	28.1526	38.557	406	477	486	530	385	598	629	559	596	596	527	346	410	623
geneid.107373714.gene.lss.len.3063.acc.XM_015941866.protein.lanosterol_synthase.proteinid.XP_015797352.1.cdslen.2208_hit_1	7.2459	-1.11344	0.00133356	0.028677	10.2955	0.140687	lss	unknown_likely_coding	63.3429	334.645	259.218	217.59	137.791	95.5739	148.572	41.3528	81.6456	104.95	187.571	115.678	231.607	96.4854	906	5004	3599	3345	1889	1399	2021	549	1111	1478	2587	1721	3373	1559
geneid.107375222.gene.LOC107375222.len.9106.acc.XM_015943637.protein.mucin-2-like.proteinid.XP_015799123.1.cdslen.7983_1	0.650333	2.58527	0.00134211	0.0287872	10.2837	0.471866	geneid.107375222.gene.LOC107375222.len.9106.acc.XM_015943637.protein.mucin-2-like.proteinid.XP_015799123.1.cdslen.7983_1	protein_coding	0	0.0668755	0.360125	0.0650492	0	0.273264	1.10271	0.451944	0.0734884	1.27815	3.98779	5.78054	6.31718	0.247557	0	1	5	1	0	4	15	6	1	18	55	86	92	4
geneid.107385207.gene.LOC107385207.len.1422.acc.XM_015958942.protein.ADP-ribosylation_factor-like_protein_8B-A.proteinid.XP_015814428.1.cdslen.561_hit_1	5.10279	0.362971	0.00134235	0.0287872	10.2834	0.0133389	LOC107385207	unknown_likely_coding	32.6503	28.0877	32.0511	30.0527	31.5847	43.4489	34.4045	42.8593	37.8465	40.6166	29.9447	35.0193	33.1652	27.6026	467	420	445	462	433	636	468	569	515	572	413	521	483	446
geneid.107386087.gene.LOC107386087.len.2331.acc.XM_015960272.protein.differentially_expressed_in_FDCP_6_homolog.proteinid.XP_015815758.1.cdslen.1863_hit_1	7.21169	-0.367703	0.00135899	0.0291044	10.2606	0.0152629	LOC107386087	unknown_likely_coding	162.133	133.55	158.671	148.117	167.406	124.267	99.2438	120.292	119.272	134.986	171.692	196.539	165.414	170.876	2319	1997	2203	2277	2295	1819	1350	1597	1623	1901	2368	2924	2409	2761
geneid.107393096.gene.LOC107393096.len.5405.acc.XM_015971260.protein.terminal_uridylyltransferase_4-like_isoform_X2.proteinid.XP_015826746.1.cdslen.4446_hit_1	6.61645	-0.3453	0.001362	0.0291291	10.2565	0.0131587	LOC107393096	unknown_likely_coding	101.866	103.39	95.7211	103.103	113.063	75.8306	76.0869	80.5213	90.5377	84.9966	104.625	128.046	110.619	102.551	1457	1546	1329	1585	1550	1110	1035	1069	1232	1197	1443	1905	1611	1657
geneid.107378905.gene.ttk.len.3267.acc.XM_015949378.protein.dual_specificity_protein_kinase_TTK.proteinid.XP_015804864.1.cdslen.2952_hit_1	3.57982	-0.874869	0.00136552	0.0291644	10.2518	0.0801097	ttk	unknown_likely_coding	5.03388	15.7826	7.20249	13.9205	14.8076	9.70086	6.61625	4.44411	6.09953	4.26048	16.5312	18.4171	22.3848	19.557	72	236	100	214	203	142	90	59	83	60	228	274	326	316
geneid.107378766.gene.rbms3.len.3966.acc.XM_015949157.protein.RNA-binding_motif_single-stranded-interacting.proteinid.XP_015804643.1.cdslen.1257_hit_7	3.88695	0.649263	0.00137474	0.0293216	10.2394	0.0442112	rbms3	unknown_likely_coding	8.73937	13.442	6.12212	17.173	11.744	20.2215	15.9525	21.3167	19.4744	13.0655	13.776	14.9219	15.6556	13.8013	125	201	85	264	161	296	217	283	265	184	190	222	228	223
geneid.107381793.gene.cd151.len.1672.acc.XM_015953678.protein.CD151_antigen.proteinid.XP_015809164.1.cdslen.762_hit_2	7.07013	-0.361662	0.0013769	0.0293277	10.2365	0.0147541	cd151	unknown_likely_coding	138.991	147.193	130.005	145.32	161.862	107.393	119.681	105.453	106.338	125.968	169.372	134.7	154.084	132.443	1988	2201	1805	2234	2219	1572	1628	1400	1447	1774	2336	2004	2244	2140
geneid.107390071.gene.gcg.len.706.acc.XM_015966575.protein.glucagon_isoform_X1.proteinid.XP_015822061.1.cdslen.372_hit_1	1.48366	4.13104	0.00137909	0.0293346	10.2336	1.509	gcg	unknown_likely_coding	0.13983	0.468129	0.14405	0.325246	0.145888	0.136632	22.2747	0.0753239	0.0734884	0.0710081	0.217516	0.134431	3.43325	9.59284	2	7	2	5	2	2	303	1	1	1	3	2	50	155
geneid.107389982.gene.LOC107389982.len.2682.acc.XM_015966443.protein.caspase-8-like.proteinid.XP_015821929.1.cdslen.1482_hit_1	4.6485	-0.433757	0.00138296	0.029377	10.2284	0.0191928	LOC107389982	unknown_likely_coding	29.3643	22.537	31.763	29.4673	32.3141	25.7551	21.0985	21.9946	19.7684	19.4562	21.5341	29.8437	20.7368	23.5179	420	337	441	453	443	377	287	292	269	274	297	444	302	380
geneid.107375747.gene.myoz3.len.1276.acc.XM_015944479.protein.myozenin-3_isoform_X2.proteinid.XP_015799965.1.cdslen.681_hit_1	1.14635	2.02475	0.00138796	0.0294436	10.2217	0.368967	myoz3	unknown_likely_coding	0.55932	0.401253	1.00835	0	0	1.09305	3.01407	1.28051	0.955349	1.84621	4.78535	10.0151	3.43325	0.742671	8	6	14	0	0	16	41	17	13	26	66	149	50	12
geneid.107381400.gene.tradd.len.1415.acc.XM_015953037.protein.tumor_necrosis_factor_receptor_type_1-associated.proteinid.XP_015808523.1.cdslen.879_hit_1	4.22213	-0.388449	0.0013917	0.0294734	10.2168	0.0135363	tradd	unknown_likely_coding	18.2478	20.7983	15.8455	20.8157	21.4455	14.8245	17.3493	13.5583	14.1833	14.5567	22.1866	21.9123	21.5608	21.9088	261	311	220	320	294	217	236	180	193	205	306	326	314	354
geneid.107374680.gene.add1.len.3526.acc.XM_015942848.protein.alpha-adducin_isoform_X12.proteinid.XP_015798334.1.cdslen.2133_hit_1	6.84704	-0.31541	0.00139313	0.0294734	10.2149	0.011016	add1	unknown_likely_coding	116.059	124.79	113.439	120.341	124.004	97.6917	90.9367	95.8874	97.0781	100.902	131.234	130.398	132.18	133.928	1660	1866	1575	1850	1700	1430	1237	1273	1321	1421	1810	1940	1925	2164
geneid.107381328.gene.kif7.len.4487.acc.XM_015952933.protein.kinesin-like_protein_KIF7.proteinid.XP_015808419.1.cdslen.4044_hit_1	4.02978	-0.371088	0.00139669	0.0294922	10.2102	0.0115433	kif7	unknown_likely_coding	17.5487	17.722	16.5657	18.6041	16.4853	13.5949	13.7471	13.8596	13.0074	13.2075	16.3137	19.2909	19.8442	16.8339	251	265	230	286	226	199	187	184	177	186	225	287	289	272
geneid.107377595.gene.LOC107377595.len.3023.acc.XM_015947301.protein.DBH-like_monooxygenase_protein_2_homolog.proteinid.XP_015802787.1.cdslen.1698_hit_1	2.18602	1.04802	0.00139912	0.0294922	10.2069	0.110316	LOC107377595	unknown_likely_coding	2.65677	1.93939	3.09707	3.51266	3.42836	3.48411	9.99789	2.48569	6.61395	7.73988	2.68269	3.69686	6.31718	4.14658	38	29	43	54	47	51	136	33	90	109	37	55	92	67
geneid.107386697.gene.LOC107386697.len.3393.acc.XM_015961267.protein.cryptochrome-1-like_isoform_X2.proteinid.XP_015816753.1.cdslen.1884_hit_1	6.75011	0.315755	0.00140009	0.0294922	10.2057	0.0110716	LOC107386697	unknown_likely_coding	107.459	97.1033	94.1366	102.452	92.9304	120.987	128.429	114.869	131.103	120.501	100.71	94.6396	99.7015	100.199	1537	1452	1307	1575	1274	1771	1747	1525	1784	1697	1389	1408	1452	1619
geneid.107379209.gene.elp6.len.1429.acc.XM_015949864.protein.elongator_complex_protein_6.proteinid.XP_015805350.1.cdslen.810_hit_1	4.06067	-0.550714	0.00140294	0.0294922	10.2019	0.0306134	elp6	unknown_likely_coding	12.2351	21.3333	19.7348	15.1565	18.6736	9.97412	14.8498	10.3194	11.0967	13.6335	22.0416	20.3663	24.788	17.0195	175	319	274	233	256	146	202	137	151	192	304	303	361	275
geneid.107383820.gene.LOC107383820.len.2480.acc.XM_015956628.protein.outer_dense_fiber_protein_2-like.proteinid.XP_015812114.1.cdslen.2001_hit_1	3.47774	-0.675632	0.00140341	0.0294922	10.2013	0.0442149	LOC107383820	unknown_likely_coding	5.5932	11.5026	9.29122	10.2778	12.0357	7.24148	8.16005	4.59476	5.43814	5.2546	17.8363	23.7271	15.2436	17.4528	80	172	129	158	165	106	111	61	74	74	246	353	222	282
geneid.107383037.gene.acbd5.len.2498.acc.XM_015955442.protein.acyl-CoA-binding_domain-containing_protein_5.proteinid.XP_015810928.1.cdslen.1419_hit_1	7.49527	-0.388121	0.00141345	0.0296636	10.1882	0.0172915	acbd5	unknown_likely_coding	182.688	213.4	169.475	190.789	218.394	142.507	139.382	165.863	150.357	149.685	206.06	192.169	241.289	160.788	2613	3191	2353	2933	2994	2086	1896	2202	2046	2108	2842	2859	3514	2598
geneid.107382602.gene.LOC107382602.len.1992.acc.XM_015954807.protein.cytochrome_c-type_heme_lyase.proteinid.XP_015810293.1.cdslen.792_hit_1	4.46975	0.444306	0.00141977	0.0297189	10.1799	0.0201258	LOC107382602	unknown_likely_coding	21.1842	22.8714	16.2776	20.6206	16.7041	23.8422	28.1558	31.4854	26.1619	23.7167	25.7394	17.4088	16.2736	18.443	303	342	226	317	229	349	383	418	356	334	355	259	237	298
geneid.107396512.gene.tbc1d22b.len.3107.acc.XM_015976267.protein.TBC1_domain_family_member_22B.proteinid.XP_015831753.1.cdslen.1515_hit_1	7.11454	0.378239	0.00141987	0.0297189	10.1798	0.0163549	tbc1d22b	unknown_likely_coding	132.978	132.815	101.195	143.173	135.457	158.561	181.506	189.214	146.683	165.946	138.413	109.696	102.242	103.231	1902	1986	1405	2201	1857	2321	2469	2512	1996	2337	1909	1632	1489	1668
geneid.107374939.gene.dab2ip.len.5197.acc.XM_015943231.protein.disabled_homolog_2-interacting_protein_isoform.proteinid.XP_015798717.1.cdslen.3480_hit_1	6.05043	-0.447294	0.00142466	0.0297533	10.1736	0.0223313	dab2ip	unknown_likely_coding	62.6438	64.8693	73.9696	68.757	74.8404	46.1132	46.4608	45.9476	61.3628	53.7531	62.4995	75.8192	99.4269	87.202	896	970	1027	1057	1026	675	632	610	835	757	862	1128	1448	1409
geneid.107392698.gene.cth.len.1646.acc.XM_015970605.protein.cystathionine_gamma-lyase.proteinid.XP_015826091.1.cdslen.1230_hit_1	6.58546	0.408359	0.00142682	0.0297533	10.1708	0.0189	cth	unknown_likely_coding	74.809	96.5014	88.3746	85.7999	72.2873	127.409	119.754	120.895	101.928	87.6949	91.1391	88.3213	109.727	78.6613	1070	1443	1227	1319	991	1865	1629	1605	1387	1235	1257	1314	1598	1271
geneid.107391164.gene.prim1.len.1645.acc.XM_015968301.protein.DNA_primase_small_subunit.proteinid.XP_015823787.1.cdslen.1281_hit_1	3.24689	-0.591838	0.0014272	0.0297533	10.1703	0.0323082	prim1	unknown_likely_coding	8.11013	10.6332	7.20249	10.7331	12.2546	8.26622	7.79248	4.74541	5.43814	6.31972	12.6884	12.5693	12.1537	11.8208	116	159	100	165	168	121	106	63	74	89	175	187	177	191
geneid.107384104.gene.plekhj1.len.1700.acc.XM_015957165.protein.pleckstrin_homology_domain-containing_family_J.proteinid.XP_015812651.1.cdslen.477_hit_1	4.66168	-0.364743	0.00143544	0.0298603	10.1597	0.0127349	plekhj1	unknown_likely_coding	27.8961	24.2089	29.8183	26.9304	26.9163	22.3393	23.6715	19.2829	20.5767	19.8823	25.2318	29.0372	29.8693	26.5505	399	362	414	414	369	327	322	256	280	280	348	432	435	429
geneid.107395285.gene.LOC107395285.len.2091.acc.XM_015974634.protein.protein_phosphatase_1_regulatory_subunit.proteinid.XP_015830120.1.cdslen.1026_hit_1	7.21397	-0.476498	0.00143614	0.0298603	10.1588	0.026222	LOC107395285	unknown_likely_coding	145.493	163.578	120.282	180.316	218.467	117.64	104.757	113.287	122.505	138.395	134.57	183.633	152.711	178.427	2081	2446	1670	2772	2995	1722	1425	1504	1667	1949	1856	2732	2224	2883
geneid.107386567.gene.tbc1d8b.len.3757.acc.XM_015961041.protein.TBC1_domain_family_member_8B_isoform_X1.proteinid.XP_015816527.1.cdslen.3417_hit_1	4.68405	-0.411815	0.00144153	0.0299144	10.1519	0.0169743	tbc1d8b	unknown_likely_coding	25.1694	28.0208	28.0177	27.9061	25.4574	20.768	17.4228	19.8102	22.8549	20.5213	24.7968	28.365	35.0191	33.1108	360	419	389	429	349	304	237	263	311	289	342	422	510	535
geneid.107388486.gene.LOC107388486.len.3796.acc.XM_015964043.protein.calcium-independent_phospholipase_A2-gamma-like.proteinid.XP_015819529.1.cdslen.2181_hit_1	5.62439	-0.400993	0.00144255	0.0299144	10.1506	0.0173824	LOC107388486	unknown_likely_coding	43.7668	51.8285	60.645	46.6403	53.3219	38.9401	38.2272	31.9373	43.6521	41.9658	53.3639	62.1072	61.3865	59.4756	626	775	842	717	731	570	520	424	594	591	736	924	894	961
geneid.107382818.gene.oxsr1.len.1933.acc.XM_015955133.protein.serine/threonine-protein_kinase_OSR1.proteinid.XP_015810619.1.cdslen.1590_hit_1	3.34426	-0.525201	0.00144907	0.0300098	10.1423	0.0247249	oxsr1	unknown_likely_coding	10.1377	10.9676	11.452	11.4487	10.2851	8.47117	6.91031	7.45707	8.37767	6.60375	9.42568	10.6873	12.5657	15.0391	145	164	159	176	141	124	94	99	114	93	130	159	183	243
geneid.107378434.gene.LOC107378434.len.5414.acc.XM_015948636.protein.liprin-alpha-3-like_isoform_X1.proteinid.XP_015804122.1.cdslen.3717_hit_8	0.540441	1.85493	0.00145768	0.0301457	10.1314	0.329592	LOC107378434	unknown_likely_coding	0.41949	0.401253	0.720249	0.975738	0.583551	0.819791	7.9395	0.979211	1.17581	0.568064	1.01507	0.806588	0.823979	1.42345	6	6	10	15	8	12	108	13	16	8	14	12	12	23
geneid.107387990.gene.LOC107387990.len.2507.acc.XM_015963293.protein.synembryn-A-like.proteinid.XP_015818779.1.cdslen.2031_hit_1	3.14143	-0.675485	0.00145947	0.0301457	10.1291	0.0434214	LOC107387990	unknown_likely_coding	5.5932	8.29256	8.64299	8.84669	11.9628	5.87517	6.3222	3.84152	5.87907	5.3256	9.93322	16.3334	12.6344	11.6971	80	124	120	136	164	86	86	51	80	75	137	243	184	189
geneid.107391457.gene.LOC107391457.len.8568.acc.XM_015968776.protein.plexin-B1-like.proteinid.XP_015824262.1.cdslen.5685_hit_1	3.46817	0.501822	0.00146481	0.0302163	10.1224	0.0225472	LOC107391457	unknown_likely_coding	8.18005	7.75756	8.57097	7.22046	9.26387	10.2474	13.8941	13.7843	8.89209	11.5743	15.3711	11.9644	12.497	13.9251	117	116	119	111	127	150	189	183	121	163	212	178	182	225
geneid.107384197.gene.pappa2.len.6121.acc.XM_015957303.protein.pappalysin-2.proteinid.XP_015812789.1.cdslen.4572_hit_1	0.722627	-1.19875	0.00147338	0.0303158	10.1116	0.0870555	pappa2	unknown_likely_coding	1.53813	1.20376	2.08872	0.715541	0.94827	0.751475	0.735139	0.37662	0.44093	0.497056	2.17516	2.55419	4.25723	2.66124	22	18	29	11	13	11	10	5	6	7	30	38	62	43
geneid.107390693.gene.espn.len.4686.acc.XM_015967532.protein.espin_isoform_X1.proteinid.XP_015823018.1.cdslen.2766_hit_1	1.64672	0.977263	0.0014735	0.0303158	10.1115	0.0871399	espn	unknown_likely_coding	1.8877	2.40752	2.66492	1.82138	1.24004	2.18611	7.71896	3.4649	3.16	3.40839	3.48025	2.82306	3.43325	2.41368	27	36	37	28	17	32	105	46	43	48	48	42	50	39
geneid.107382581.gene.upp1.len.1419.acc.XM_015954786.protein.uridine_phosphorylase_1_isoform_X2.proteinid.XP_015810272.1.cdslen.777_hit_1	5.21007	0.465123	0.00148402	0.0304765	10.0984	0.0238683	upp1	unknown_likely_coding	29.1545	38.7209	39.9018	34.5411	27.6457	41.8093	59.2522	50.467	41.4474	43.1729	31.7573	31.7258	20.5308	26.7981	417	579	554	531	379	612	806	670	564	608	438	472	299	433
geneid.107379826.gene.LOC107379826.len.1971.acc.XM_015950756.protein.galectin-4-like.proteinid.XP_015806242.1.cdslen.1038_hit_1	6.39169	0.589129	0.00148519	0.0304765	10.0969	0.040084	LOC107379826	unknown_likely_coding	74.0399	60.723	79.9477	53.5355	41.578	68.0426	112.991	131.214	70.9163	85.8487	105.205	80.3899	91.1184	119.632	1059	908	1110	823	570	996	1537	1742	965	1209	1451	1196	1327	1933
geneid.107392031.gene.tnik.len.4834.acc.XM_015969602.protein.TRAF2_and_NCK-interacting_protein_kinase.proteinid.XP_015825088.1.cdslen.4380_hit_1	4.53263	0.885668	0.00149277	0.0305921	10.0875	0.0888031	tnik	unknown_likely_coding	15.1715	20.5977	21.0313	10.8632	12.3275	32.3134	19.4077	20.7894	44.3135	31.1015	28.132	9.4774	32.4785	23.0847	217	308	292	167	169	473	264	276	603	438	388	141	473	373
geneid.107375183.gene.ncapg.len.3505.acc.XM_015943580.protein.condensin_complex_subunit_3_isoform_X2.proteinid.XP_015799066.1.cdslen.3024_hit_1	2.98409	-0.958531	0.00151195	0.0309448	10.064	0.0959025	ncapg	unknown_likely_coding	3.07626	12.3051	4.8977	10.9933	9.19092	6.42169	5.14597	3.01296	3.45395	2.91133	12.6159	11.2922	11.1237	11.9446	44	184	68	169	126	94	70	40	47	41	174	168	162	193
geneid.107394024.gene.ndc80.len.2857.acc.XM_015972737.protein.kinetochore_protein_NDC80_homolog.proteinid.XP_015828223.1.cdslen.1899_hit_1	2.99609	-0.928103	0.00151761	0.03102	10.0571	0.0891599	ndc80	unknown_likely_coding	3.70549	10.2988	4.39352	10.9933	10.0662	6.42169	5.51354	2.93763	2.64558	3.33738	12.4709	12.0316	12.9777	11.5733	53	154	61	169	138	94	75	39	36	47	172	179	189	187
geneid.107378086.gene.arf6.len.2361.acc.XM_015948106.protein.ADP-ribosylation_factor_6.proteinid.XP_015803592.1.cdslen.528_hit_1	6.00622	0.366804	0.00152225	0.0310699	10.0515	0.0149832	arf6	unknown_likely_coding	61.1057	56.1754	58.3402	63.6832	54.9267	83.2771	70.6469	81.4252	69.7405	75.4106	63.6596	57.7382	41.817	60.8371	874	840	810	979	753	1219	961	1081	949	1062	878	859	609	983
geneid.107374228.gene.mcm3.len.2704.acc.XM_015942375.protein.DNA_replication_licensing_factor_MCM3.proteinid.XP_015797861.1.cdslen.2445_hit_1	3.96539	-0.577733	0.00152568	0.0310699	10.0473	0.0353298	mcm3	unknown_likely_coding	20.2054	17.722	17.43	25.8245	18.0171	17.6255	15.2174	10.922	8.96558	13.8466	9.86071	12.771	11.3297	16.9577	289	265	242	397	247	258	207	145	122	195	136	190	165	274
geneid.107391030.gene.LOC107391030.len.2390.acc.XM_015968069.protein.stimulated_by_retinoic_acid_gene_6_protein.proteinid.XP_015823555.1.cdslen.1992_hit_1	7.0909	0.400997	0.00153014	0.0310699	10.042	0.0186803	LOC107391030	unknown_likely_coding	131.65	126.796	133.174	132.375	98.0365	163.138	146.954	182.284	174.461	156.076	98.3896	100.958	133.553	128.235	1883	1896	1849	2035	1344	2388	1999	2420	2374	2198	1357	1502	1945	2072
geneid.107375014.gene.smyd1.len.1640.acc.XM_015943352.protein.histone-lysine_N-methyltransferase_SMYD1.proteinid.XP_015798838.1.cdslen.1446_hit_1	2.41567	1.72961	0.00153101	0.0310699	10.0409	0.316664	smyd1	unknown_likely_coding	1.67796	1.53814	4.24947	0.520394	0.218831	3.55243	10.439	3.38958	2.20465	8.02391	11.3833	16.7367	5.76786	3.40391	24	23	59	8	3	52	142	45	30	113	157	249	84	55
geneid.107381282.gene.shf.len.4028.acc.XM_015952873.protein.SH2_domain-containing_adapter_protein_F_isoform.proteinid.XP_015808359.1.cdslen.1392_hit_1	4.79709	0.400145	0.00153232	0.0310699	10.0393	0.016769	shf	unknown_likely_coding	31.0422	24.6771	25.3528	26.0197	24.5091	32.5184	34.184	34.0464	38.214	34.865	18.3438	17.2744	20.4622	25.7459	444	369	352	400	336	476	465	452	520	491	253	257	298	416
geneid.107388258.gene.LOC107388258.len.2923.acc.XM_015963705.protein.arf-GAP_with_dual_PH_domain-containing_protein.proteinid.XP_015819191.1.cdslen.1131_hit_1	4.20962	0.754789	0.00153333	0.0310699	10.0381	0.0636266	LOC107388258	unknown_likely_coding	12.7944	16.9864	5.54592	19.0594	15.8288	25.1402	18.5255	25.8361	27.4112	21.5864	17.0387	10.4184	21.9041	19	183	254	77	293	217	368	252	343	373	304	235	155	319	307
geneid.107387805.gene.LOC107387805.len.3409.acc.XM_015962995.protein.poly(ADP-ribose)_glycohydrolase-like_isoform_X1.proteinid.XP_015818481.1.cdslen.2355_hit_1	5.13444	-0.42598	0.0015339	0.0310699	10.0374	0.0193586	LOC107387805	unknown_likely_coding	33.5592	35.5109	41.7745	33.9557	34.9401	26.5066	23.2304	27.4932	30.6447	26.344	44.3732	44.3623	53.0093	33.6059	480	531	580	522	479	388	316	365	417	371	612	660	772	543
geneid.107376392.gene.slc25a17.len.1262.acc.XM_015945450.protein.peroxisomal_membrane_protein_PMP34.proteinid.XP_015800936.1.cdslen.939_hit_1	4.18329	-0.471785	0.0015597	0.0315161	10.0067	0.0224255	slc25a17	unknown_likely_coding	19.0169	14.2445	20.095	21.6614	24.5091	14.9612	14.4822	14.3869	13.5953	14.5567	20.084	25.4075	15.9303	19.4332	272	213	279	333	336	219	197	191	185	205	277	378	232	314
geneid.107393805.gene.slf1.len.3204.acc.XM_015972422.protein.SMC5-SMC6_complex_localization_factor_protein_1.proteinid.XP_015827908.1.cdslen.2619_hit_1	2.4851	-0.64204	0.00155995	0.0315161	10.0064	0.0337171	slf1	unknown_likely_coding	5.03388	5.48379	4.46555	6.24472	7.22144	3.68906	4.33732	3.1636	3.74791	3.33738	8.91815	6.18384	8.30846	6.18893	72	82	62	96	99	54	59	42	51	47	123	92	121	100
geneid.107393547.gene.pgam5.len.1542.acc.XM_015971992.protein.serine/threonine-protein_phosphatase_PGAM5_.proteinid.XP_015827478.1.cdslen.903_hit_1	4.19262	-0.356338	0.00156437	0.0315648	10.0012	0.0113715	pgam5	unknown_likely_coding	22.5126	18.9926	19.4467	22.5721	20.4972	16.2592	17.7904	16.27	15.8	15.3377	19.1414	18.3499	15.175	16.0912	322	284	270	347	281	238	242	216	215	216	264	273	221	260
geneid.107382048.gene.kiaa0895l.len.2254.acc.XM_015954022.protein.uncharacterized_protein_KIAA0895-like_homolog.proteinid.XP_015809508.1.cdslen.1527_hit_1	4.00556	0.404041	0.00158321	0.0319041	9.97917	0.015368	kiaa0895l	unknown_likely_coding	15.5211	14.7126	12.5323	15.4167	14.1511	18.7186	19.4077	20.4881	19.8419	17.539	15.4436	12.7038	15.8616	10.8925	222	220	174	237	194	274	264	272	270	247	213	189	231	176
geneid.107375937.gene.ecd.len.2219.acc.XM_015944778.protein.protein_ecdysoneless_homolog.proteinid.XP_015800264.1.cdslen.1992_hit_1	4.42084	-0.365054	0.00158586	0.0319164	9.97609	0.0122344	ecd	unknown_likely_coding	20.0656	23.9414	19.2307	20.0351	22.9773	16.874	16.9082	17.2492	16.6819	15.1247	26.3194	26.819	28.29	27.1075	287	358	267	308	315	247	230	229	227	213	363	399	412	438
geneid.107384036.gene.espl1.len.7107.acc.XM_015957049.protein.separin.proteinid.XP_015812535.1.cdslen.6474_hit_1	3.59452	-0.945506	0.00159663	0.0320475	9.96363	0.0977937	espl1	unknown_likely_coding	5.52328	16.117	6.33819	14.2458	16.4124	10.2474	7.57193	4.29346	3.52744	5.04157	20.4465	15.1235	21.1488	20.5472	79	241	88	219	225	150	103	57	48	71	282	225	308	332
geneid.107389668.gene.LOC107389668.len.1623.acc.XM_015965920.protein.E3_ubiquitin-protein_ligase_TRIM21-like.proteinid.XP_015821406.1.cdslen.1188_hit_1	4.04338	-0.537431	0.00159833	0.0320475	9.96167	0.0302712	LOC107389668	unknown_likely_coding	18.5974	14.3114	22.1117	19.3196	23.1232	12.4335	17.7169	11.6752	12.4195	13.2075	15.1536	21.7779	12.2224	14.7915	266	214	307	297	317	182	241	155	169	186	209	324	178	239
geneid.107395745.gene.LOC107395745.len.1317.acc.XM_015975194.protein.peripheral_myelin_protein_22-like.proteinid.XP_015830680.1.cdslen.459_hit_1	3.06362	-0.605519	0.00159867	0.0320475	9.96128	0.0339251	LOC107395745	unknown_likely_coding	10.7669	8.09194	7.27452	9.49718	7.80499	4.91874	7.13085	6.85448	4.48279	5.2546	10.6583	14.7874	9.4071	8.29316	154	121	101	146	107	72	97	91	61	74	147	220	137	134
geneid.107387018.gene.LOC107387018.len.1842.acc.XM_015961754.protein.protein_spinster_homolog_3-like.proteinid.XP_015817240.1.cdslen.1539_hit_1	3.01801	0.646706	0.00160114	0.0320475	9.95843	0.0410161	LOC107387018	unknown_likely_coding	7.13132	5.41692	7.70667	6.50492	4.01191	10.589	10.9536	8.96355	6.39349	11.4323	10.2957	6.72156	6.8665	8.6645	102	81	107	100	55	155	149	119	87	161	142	100	100	140
geneid.107379256.gene.LOC107379256.len.1661.acc.XM_015949936.protein.CD209_antigen-like_isoform_X2.proteinid.XP_015805422.1.cdslen.768_hit_1	3.15441	-0.581003	0.00160258	0.0320475	9.95678	0.032764	LOC107379256	unknown_likely_coding	14.822	7.42318	11.8841	11.4487	10.5039	6.35338	7.35139	9.11419	6.83442	7.88189	6.74299	7.12486	6.38584	8.91205	212	111	165	176	144	93	100	121	93	111	93	106	93	144
geneid.107396533.gene.LOC107396533.len.833.acc.XM_015976296.protein.heat_shock_protein_30-like.proteinid.XP_015831782.1.cdslen.576_hit_1	2.23802	0.663051	0.00160955	0.0321459	9.94879	0.0382679	LOC107396533	unknown_likely_coding	4.26481	3.5444	3.88935	3.7078	3.79308	7.58306	4.92543	6.17656	4.18884	7.59786	3.98779	2.75584	3.63924	4.14658	61	53	54	57	52	111	67	82	57	107	55	41	53	67
geneid.107379250.gene.eaf1.len.3135.acc.XM_015949928.protein.ELL-associated_factor_1.proteinid.XP_015805414.1.cdslen.780_hit_1	4.53828	-0.395487	0.00161415	0.0321801	9.94353	0.0156124	eaf1	unknown_likely_coding	22.7224	24.8108	27.3695	22.7022	28.0834	18.7869	18.3785	18.2284	19.6949	20.8054	23.7092	26.5502	28.7706	22.2801	325	371	380	349	385	275	250	242	268	293	327	395	419	360
geneid.107389271.gene.coro2a.len.3049.acc.XM_015965334.protein.coronin-2A_isoform_X1.proteinid.XP_015820820.1.cdslen.1575_hit_1	7.2965	-0.454022	0.00161536	0.0321801	9.94216	0.0243166	coro2a	unknown_likely_coding	161.154	146.658	150.532	179.211	214.601	126.794	128.943	104.625	137.864	125.329	135.367	199.899	170.426	214.323	2305	2193	2090	2755	2942	1856	1754	1389	1876	1765	1867	2974	2482	3463
geneid.107395370.gene.LOC107395370.len.2856.acc.XM_015974743.protein.cytochrome_P450_2J2-like.proteinid.XP_015830229.1.cdslen.1482_hit_1	9.02145	-0.344098	0.00162452	0.0323217	9.93174	0.0141422	LOC107395370	unknown_likely_coding	475.771	583.489	559.418	542.966	612.436	441.184	431.821	405.469	462.609	453.315	512.467	538.868	683.903	557.746	6805	8725	7767	8347	8396	6458	5874	5383	6295	6384	7068	8017	9960	9012
geneid.107385280.gene.iffo2.len.4633.acc.XM_015959063.protein.intermediate_filament_family_orphan_2_isoform.proteinid.XP_015814549.1.cdslen.1476_hit_1	4.45156	0.524451	0.00162744	0.0323341	9.92845	0.0300892	iffo2	unknown_likely_coding	16.6398	21.4002	15.2693	22.3119	21.3725	23.569	27.4207	33.2932	29.1749	26.628	17.8363	10.5529	21.5608	17.4528	238	320	212	343	293	345	373	442	397	375	246	157	314	282
geneid.107375964.gene.bora.len.2268.acc.XM_015944815.protein.protein_aurora_borealis.proteinid.XP_015800301.1.cdslen.1620_hit_1	1.6687	-1.17633	0.00162927	0.0323341	9.92638	0.125638	bora	unknown_likely_coding	1.3983	4.48066	1.29645	2.86216	3.5013	2.04948	1.83785	0.527267	0.734884	0.852097	4.56783	5.51168	7.27849	5.26059	20	67	18	44	48	30	25	7	10	12	63	82	106	85
geneid.107382828.gene.zbtb47.len.5528.acc.XM_015955150.protein.zinc_finger_and_BTB_domain-containing_protein.proteinid.XP_015810636.1.cdslen.2049_1	1.56605	-0.88143	0.00163221	0.0323443	9.92306	0.0658656	geneid.107382828.gene.zbtb47.len.5528.acc.XM_015955150.protein.zinc_finger_and_BTB_domain-containing_protein.proteinid.XP_015810636.1.cdslen.2049_1	protein_coding	3.07626	4.14628	2.52087	4.16315	3.57425	2.39106	1.24974	1.95842	1.46977	2.41427	2.39267	1.88204	4.1199	3.89902	44	62	35	64	49	35	17	26	20	34	33	28	60	63
geneid.107384023.gene.LOC107384023.len.1452.acc.XM_015957016.protein.uncharacterized_protein_PB18E9_04c-like_isoform.proteinid.XP_015812502.1.cdslen.759_hit_1	2.4731	0.857167	0.00163545	0.0323443	9.9194	0.0755312	LOC107384023	unknown_likely_coding	3.63558	5.35004	3.09707	4.94374	3.86602	8.81275	7.05734	8.21031	7.49581	6.46173	4.56783	1.88204	7.55314	3.03257	52	80	43	76	53	129	96	109	102	91	63	28	110	49
geneid.107396838.gene.kif11.len.3521.acc.XM_015976686.protein.kinesin-like_protein_KIF11_isoform_X2.proteinid.XP_015832172.1.cdslen.3276_hit_1	5.45135	-0.552426	0.00163597	0.0323443	9.91883	0.0347507	kif11	unknown_likely_coding	29.4342	54.9048	30.6106	49.1772	49.6747	38.5302	34.184	23.1998	26.3088	24.3558	58.5842	66.0057	62.5538	62.5082	421	821	425	756	681	564	465	308	358	343	808	982	911	1010
geneid.107392471.gene.LOC107392471.len.4244.acc.XM_015970297.protein.adhesion_G-protein_coupled_receptor_G5-like.proteinid.XP_015825783.1.cdslen.2097_hit_1	-0.3625	1.22144	0.00164021	0.0323875	9.91406	0.0751971	LOC107392471	unknown_likely_coding	0.27966	0.60188	0.360125	0.585443	0.291775	1.22969	1.17622	1.05453	1.10233	0.497056	0.362526	0.403294	0.617985	0.433225	4	9	5	9	4	18	16	14	15	7	5	6	9	7
geneid.107389676.gene.hpx.len.2133.acc.XM_015965928.protein.hemopexin.proteinid.XP_015821414.1.cdslen.1761_hit_1	6.85726	-1.32241	0.0016426	0.032394	9.91137	0.204306	hpx	unknown_likely_coding	522.544	82.0563	60.2129	74.1561	179.661	48.9825	122.254	74.4954	58.4233	60.3568	72.4327	63.2499	120.988	93.0196	7474	1227	836	1140	2463	717	1663	989	795	850	999	941	1762	1503
geneid.107372736.gene.r3hdm4.len.3022.acc.XM_015940935.protein.R3H_domain-containing_protein_4.proteinid.XP_015796421.1.cdslen.774_hit_1	4.97905	-0.457177	0.00165175	0.0325016	9.90115	0.0228868	r3hdm4	unknown_likely_coding	38.5231	31.5652	28.0177	35.647	41.2133	26.3016	23.4509	23.8024	26.3823	27.6221	35.8176	24.0632	38.3837	38.3713	551	472	389	548	565	385	319	316	359	389	494	358	559	620
geneid.107382638.gene.ncf2.len.1761.acc.XM_015954859.protein.neutrophil_cytosol_factor_2.proteinid.XP_015810345.1.cdslen.1464_hit_1	3.99395	0.590997	0.00165403	0.0325016	9.89862	0.0378407	ncf2	unknown_likely_coding	14.822	11.7032	19.5908	11.7089	9.04503	22.6809	22.0542	18.6803	14.1833	23.5747	16.8212	12.0316	13.2523	11.3257	212	175	272	180	124	332	300	248	193	332	232	179	193	183
geneid.107381746.gene.kif23.len.3021.acc.XM_015953595.protein.kinesin-like_protein_KIF23_isoform_X4.proteinid.XP_015809081.1.cdslen.2352_hit_1	3.6455	-0.964359	0.00165427	0.0325016	9.89835	0.103466	kif23	unknown_likely_coding	5.52328	18.8589	7.41857	17.4332	15.7559	11.5454	8.60113	3.91684	4.77674	4.68653	19.5764	18.2154	19.9128	16.5863	79	282	103	268	216	169	117	52	65	66	270	271	290	268
geneid.107386997.gene.upf2.len.5729.acc.XM_015961735.protein.regulator_of_nonsense_transcripts_2_isoform_X2.proteinid.XP_015817221.1.cdslen.3825_hit_1	5.86903	-0.315782	0.00166002	0.0325377	9.89196	0.0107926	upf2	unknown_likely_coding	57.4701	61.3249	60.645	60.0404	65.8683	49.6656	48.2986	47.0021	51.5153	49.6346	64.2397	65.1992	69.6949	64.9218	822	917	842	923	903	727	657	624	701	699	886	970	1015	1049
geneid.107390411.gene.LOC107390411.len.4350.acc.XM_015967093.protein.round_spermatid_basic_protein_1-like.proteinid.XP_015822579.1.cdslen.2256_hit_1	2.00749	0.741791	0.00166026	0.0325377	9.8917	0.0464938	LOC107390411	unknown_likely_coding	3.00634	2.7419	1.80062	4.0981	1.89654	4.03064	3.23461	5.27267	5.21767	4.97056	4.56783	4.50345	4.05123	4.95114	43	41	25	63	26	59	44	70	71	70	63	67	59	80
geneid.107390390.gene.coq10a.len.2258.acc.XM_015967061.protein.coenzyme_Q-binding_protein_COQ10_homolog_A_.proteinid.XP_015822547.1.cdslen.750_hit_1	2.99472	0.965241	0.00167163	0.0327198	9.87914	0.102586	coq10a	unknown_likely_coding	4.47456	5.55067	8.06679	6.11462	4.08485	10.6573	13.306	13.7843	10.5823	7.38484	13.8485	3.09192	4.60055	4.70358	64	83	112	94	56	156	181	183	144	104	191	46	67	76
geneid.107388101.gene.mki67.len.6091.acc.XM_015963486.protein.antigen_KI-67_isoform_X1.proteinid.XP_015818972.1.cdslen.5631_hit_3	6.35608	-0.929759	0.00168655	0.0329708	9.86279	0.102308	mki67	unknown_likely_coding	31.3219	114.023	45.4477	102.452	102.34	71.9366	50.5776	26.4387	32.1144	28.3322	127.464	119.442	148.316	142.655	448	1705	631	1575	1403	1053	688	351	437	399	1758	1777	2160	2305
geneid.107392744.gene.LOC107392744.len.3520.acc.XM_015970700.protein.B-cell_lymphoma/leukemia_11A-like.proteinid.XP_015826186.1.cdslen.2406_hit_1	4.46707	0.434866	0.00169031	0.0330032	9.85869	0.0197251	LOC107392744	unknown_likely_coding	15.8707	18.257	21.4634	17.8235	20.1325	25.0036	21.8336	29.301	24.5451	26.415	21.5341	19.1565	18.9515	27.1694	227	273	298	274	276	366	297	389	334	372	297	285	276	439
geneid.107381065.gene.arhgap6.len.3575.acc.XM_015952554.protein.rho_GTPase-activating_protein_6.proteinid.XP_015808040.1.cdslen.2181_hit_1	4.27756	0.385945	0.00169392	0.0330325	9.85477	0.0140085	arhgap6	unknown_likely_coding	14.5423	17.0533	14.1889	15.7419	13.4217	19.6067	17.7169	22.7478	18.96	19.3142	24.7243	27.6928	20.8741	23.1466	208	255	197	242	184	287	241	302	258	272	341	412	304	374
geneid.107387383.gene.kiaa1107.len.5188.acc.XM_015962328.protein.uncharacterized_protein_KIAA1107_homolog.proteinid.XP_015817814.1.cdslen.4554_hit_1	4.24915	-0.376328	0.00169891	0.0330887	9.84936	0.0133491	kiaa1107	unknown_likely_coding	22.3728	18.792	19.7348	20.2953	22.6855	17.4889	15.4379	17.2492	15.8735	14.2016	19.4314	22.3828	21.2861	17.0814	320	281	274	312	311	256	210	229	216	200	268	333	310	276
geneid.107393736.gene.pdlim2.len.2641.acc.XM_015972309.protein.PDZ_and_LIM_domain_protein_2.proteinid.XP_015827795.1.cdslen.1092_1	6.97727	0.364796	0.00170178	0.0331036	9.84625	0.0156505	geneid.107393736.gene.pdlim2.len.2641.acc.XM_015972309.protein.PDZ_and_LIM_domain_protein_2.proteinid.XP_015827795.1.cdslen.1092_1	protein_coding	104.663	123.118	117.761	117.154	110.364	158.971	134.016	165.336	138.967	144.004	99.5497	111.242	136.094	100.508	1497	1841	1635	1801	1513	2327	1823	2195	1891	2028	1373	1655	1982	1624
geneid.107376910.gene.LOC107376910.len.1825.acc.XM_015946239.protein.N-acylneuraminate_cytidylyltransferase-like.proteinid.XP_015801725.1.cdslen.1293_hit_2	8.94122	-0.369944	0.00170984	0.033204	9.83756	0.0165082	LOC107376910	unknown_likely_coding	491.572	450.072	639.509	464.191	528.989	393.363	442.554	386.713	401.32	378.899	573.589	489.868	679.714	550.876	7031	6730	8879	7136	7252	5758	6020	5134	5461	5336	7911	7288	9899	8901
geneid.107395603.gene.scarb1.len.1658.acc.XM_015975021.protein.scavenger_receptor_class_B_member_1_isoform_X2.proteinid.XP_015830507.1.cdslen.1506_hit_1	8.20902	-0.445703	0.00171284	0.033204	9.83434	0.0239303	scarb1	unknown_likely_coding	293.363	391.891	304.882	365.837	384.852	262.743	223.556	304.761	257.797	235.463	344.762	194.186	291.483	282.463	4196	5860	4233	5624	5276	3846	3041	4046	3508	3316	4755	2889	4245	4564
geneid.107393602.gene.klhl22.len.2382.acc.XM_015972074.protein.kelch-like_protein_22_isoform_X1.proteinid.XP_015827560.1.cdslen.1920_hit_1	4.40928	-0.454893	0.00171329	0.033204	9.83385	0.0216726	klhl22	unknown_likely_coding	23.6313	22.1358	22.2557	26.0847	23.8526	17.9671	13.7471	16.1193	18.7395	19.5272	16.6037	23.8615	27.9466	22.5896	338	331	309	401	327	263	187	214	255	275	229	355	407	365
geneid.107384920.gene.ahcy.len.2235.acc.XM_015958434.protein.adenosylhomocysteinase.proteinid.XP_015813920.1.cdslen.1302_hit_1	9.06979	-0.279114	0.00171692	0.0332333	9.82996	0.00936731	ahcy	unknown_likely_coding	625.529	576.266	562.227	531.582	547.808	470.15	520.111	445.541	462.756	451.682	560.248	565.821	579.601	620.687	8947	8617	7806	8172	7510	6882	7075	5915	6297	6361	7727	8418	8441	10029
geneid.107382408.gene.LOC107382408.len.12037.acc.XM_015954536.protein.ligand-dependent_corepressor-like.proteinid.XP_015810022.1.cdslen.2037_hit_7	7.26281	0.339806	0.00172228	0.0332961	9.82422	0.0136291	LOC107382408	unknown_likely_coding	131.091	144.317	141.385	147.271	121.67	177.28	170.038	151.1	189.453	181.426	156.394	140.145	145.638	149.896	1875	2158	1963	2264	1668	2595	2313	2006	2578	2555	2157	2085	2121	2422
geneid.107373367.gene.LOC107373367.len.2568.acc.XM_015941515.protein.rho-related_GTP-binding_protein_RhoF-like.proteinid.XP_015797001.1.cdslen.633_hit_1	4.10642	-0.480554	0.00172948	0.0333941	9.81655	0.0239837	LOC107373367	unknown_likely_coding	23.002	15.2476	23.3361	20.0351	18.9654	13.5949	16.026	12.5791	13.3749	16.6159	15.8786	18.3499	12.291	19.8046	329	228	324	308	260	199	218	167	182	234	219	273	179	320
geneid.107389988.gene.agps.len.3173.acc.XM_015966450.protein.alkyldihydroxyacetonephosphate_synthase_.proteinid.XP_015821936.1.cdslen.1902_hit_1	6.86466	-0.395361	0.00174166	0.0335879	9.80365	0.0184431	agps	unknown_likely_coding	98.1606	143.448	121.074	126.976	134.144	93.6611	94.3184	81.7265	97.0781	109.281	131.525	130.129	145.707	120.003	1404	2145	1681	1952	1839	1371	1283	1085	1321	1539	1814	1936	2122	1939
geneid.107378138.gene.phip.len.9731.acc.XM_015948195.protein.PH-interacting_protein.proteinid.XP_015803681.1.cdslen.5580_hit_1	6.19377	-0.355283	0.00175232	0.0337521	9.79243	0.0144156	phip	unknown_likely_coding	78.7941	73.4293	78.7953	82.5474	74.6215	68.0426	54.6208	51.9735	58.3498	70.866	75.9855	77.7685	84.2519	91.8437	1127	1098	1094	1269	1023	996	743	690	794	998	1048	1157	1227	1484
geneid.107376643.gene.sez6l2.len.4090.acc.XM_015945856.protein.seizure_6-like_protein_2_isoform_X1.proteinid.XP_015801342.1.cdslen.2670_hit_1	1.4694	0.808672	0.00175498	0.0337618	9.78964	0.0516726	sez6l2	unknown_likely_coding	2.02753	1.80564	2.3048	1.49613	1.8236	3.21085	2.35245	4.29346	3.16	3.62141	3.77027	1.61318	2.67793	2.78502	29	27	32	23	25	47	32	57	43	51	52	24	39	45
geneid.107380203.gene.lhfp.len.1668.acc.XM_015951328.protein.lipoma_HMGIC_fusion_partner.proteinid.XP_015806814.1.cdslen.603_hit_1	2.79055	0.529761	0.00175808	0.033775	9.7864	0.0241302	lhfp	unknown_likely_coding	6.36226	4.94879	5.54592	6.04957	5.83551	7.85633	7.49842	7.30642	9.48	9.37306	6.01794	6.92321	5.08121	6.68404	91	74	77	93	80	115	102	97	129	132	83	103	74	108
geneid.107388836.gene.ptprq.len.11529.acc.XM_015964570.protein.phosphatidylinositol_phosphatase_PTPRQ.proteinid.XP_015820056.1.cdslen.10125_hit_6	5.47401	0.422697	0.00175997	0.033775	9.78442	0.0203873	ptprq	unknown_likely_coding	44.4659	42.1316	39.5417	40.2004	40.0462	53.0131	46.3138	52.5008	47.694	77.4698	31.0322	37.9096	36.7358	31.1303	636	630	549	618	549	776	630	697	649	1091	428	564	535	503
geneid.107392750.gene.hykk.len.6072.acc.XM_015970704.protein.hydroxylysine_kinase.proteinid.XP_015826190.1.cdslen.1077_hit_1	5.99751	-0.396955	0.00176392	0.0338095	9.7803	0.018124	hykk	unknown_likely_coding	68.7264	64.8024	80.6679	64.5288	68.4213	60.2546	40.5062	51.6722	57.027	54.8892	60.8319	75.4159	71.4802	72.0391	983	969	1120	992	938	882	551	686	776	773	839	1122	1041	1164
geneid.107379827.gene.LOC107379827.len.16790.acc.XM_015950771.protein.ryanodine_receptor_1-like_isoform_X13.proteinid.XP_015806257.1.cdslen.15153_hit_20	6.52615	0.352725	0.00178013	0.0340787	9.76348	0.0145054	LOC107379827	unknown_likely_coding	77.9552	82.2569	70.5124	91.7844	85.8549	82.6622	113.358	112.157	101.047	113.755	97.012	92.4215	84.8699	83.4886	1115	1230	979	1411	1177	1210	1542	1489	1375	1602	1338	1375	1236	1349
geneid.107389394.gene.LOC107389394.len.1572.acc.XM_015965523.protein.putative_methyltransferase_DDB_G0268948.proteinid.XP_015821009.1.cdslen.819_hit_1	7.20815	0.328814	0.00178436	0.0341039	9.75912	0.0128302	LOC107389394	unknown_likely_coding	140.389	141.91	140.377	147.076	131.153	173.796	189.519	171.513	183.941	164.029	122.679	104.05	127.167	130.277	2008	2122	1949	2261	1798	2544	2578	2277	2503	2310	1692	1548	1852	2105
geneid.107392551.gene.cnksr3.len.2633.acc.XM_015970423.protein.connector_enhancer_of_kinase_suppressor_of_ras.proteinid.XP_015825909.1.cdslen.1638_hit_1	3.58093	-0.584644	0.0017881	0.0341039	9.75526	0.0349384	cnksr3	unknown_likely_coding	12.3749	11.2351	12.6044	13.9856	12.4004	9.76917	7.42491	9.94276	7.86326	6.88778	13.341	13.6448	23.0028	10.9544	177	168	175	215	170	143	101	132	107	97	184	203	335	177
geneid.107385103.gene.tmem43.len.2000.acc.XM_015958733.protein.transmembrane_protein_43.proteinid.XP_015814219.1.cdslen.1212_hit_1	5.10033	-0.328604	0.00179003	0.0341039	9.75328	0.0111267	tmem43	unknown_likely_coding	35.4469	33.6384	39.2536	39.7451	36.6907	29.9907	30.1407	28.3218	30.1302	28.9713	34.6575	37.0358	36.7358	37.2573	507	503	545	611	503	439	410	376	410	408	478	551	535	602
geneid.107373733.gene.LOC107373733.len.3308.acc.XM_015941889.protein.integrin_alpha-11-like.proteinid.XP_015797375.1.cdslen.1575_hit_1	1.52239	-0.904431	0.00179224	0.0341039	9.75101	0.0697456	LOC107373733	unknown_likely_coding	2.51694	4.61441	3.02505	2.66702	3.20953	1.63958	2.1319	0.753239	1.9107	2.13024	3.33524	2.1509	3.9139	4.0228	36	69	42	41	44	24	29	10	26	30	46	32	57	65
geneid.107382545.gene.nfx1.len.4130.acc.XM_015954712.protein.transcriptional_repressor_NF-X1_isoform_X1.proteinid.XP_015810198.1.cdslen.3270_hit_1	7.25379	0.426725	0.00179231	0.0341039	9.75094	0.0219014	nfx1	unknown_likely_coding	136.893	135.423	139.512	130.489	133.998	194.632	141.661	193.733	190.996	190.444	111.368	178.323	111.169	145.378	1958	2025	1937	2006	1837	2849	1927	2572	2599	2682	1536	2653	1619	2349
geneid.107388058.gene.rab11fip3.len.7082.acc.XM_015963410.protein.rab11_family-interacting_protein_3_isoform_X1.proteinid.XP_015818896.1.cdslen.3120_hit_1	5.90646	0.369002	0.00179664	0.0341449	9.7465	0.0156223	rab11fip3	unknown_likely_coding	54.9531	55.1054	59.9248	58.154	49.7477	66.5397	90.7897	71.859	56.6595	74.7715	52.9288	45.9755	50.1941	50.9349	786	824	832	894	682	974	1235	954	771	1053	730	684	731	823
geneid.107392337.gene.unc79.len.8585.acc.XM_015970083.protein.protein_unc-79_homolog_isoform_X1.proteinid.XP_015825569.1.cdslen.8067_hit_1	4.16841	0.583231	0.00180385	0.0341863	9.73914	0.0377682	unc79	unknown_likely_coding	16.9893	14.6457	12.2442	14.8963	14.297	17.3522	36.5364	23.3504	17.3433	15.5508	19.2139	15.3252	14.351	18.443	243	219	170	229	196	254	497	310	236	219	265	228	209	298
geneid.107392768.gene.nr5a2.len.3177.acc.XM_015970737.protein.nuclear_receptor_subfamily_5_group_A_member_2.proteinid.XP_015826223.1.cdslen.1575_hit_1	2.23938	-0.755527	0.00180396	0.0341863	9.73903	0.051867	nr5a2	unknown_likely_coding	6.22243	4.01253	2.881	6.43987	5.98139	2.52769	3.01407	3.7662	2.27814	3.5504	5.00286	7.05764	4.66922	6.62215	89	60	40	99	82	37	41	50	31	50	69	105	68	107
geneid.107372739.gene.LOC107372739.len.3655.acc.XM_015940942.protein.uncharacterized_protein_LOC107372739.proteinid.XP_015796428.1.cdslen.1161_hit_1	5.64007	-0.686668	0.0018083	0.0341863	9.73461	0.056228	LOC107372739	unknown_likely_coding	91.8682	42.8003	43.287	68.6269	68.2754	61.2793	25.8769	32.0127	37.2586	38.5574	38.7903	36.9686	51.842	59.1042	1314	640	601	1055	936	897	352	425	507	543	535	550	755	955
geneid.107394302.gene.LOC107394302.len.1183.acc.XM_015973196.protein.proheparin-binding_EGF-like_growth_factor.proteinid.XP_015828682.1.cdslen.702_hit_1	5.63385	-0.561499	0.00180883	0.0341863	9.73408	0.0371564	LOC107394302	unknown_likely_coding	73.4107	51.8285	43.6471	58.154	56.7503	53.0131	26.465	36.1555	40.3451	36.0721	49.0861	58.276	37.7657	72.3486	1050	775	606	894	778	776	360	480	549	508	677	867	550	1169
geneid.107384482.gene.LOC107384482.len.4993.acc.XM_015957757.protein.microtubule-associated_serine/threonine-protein.proteinid.XP_015813243.1.cdslen.4365_1	4.76417	-0.433662	0.00180971	0.0341863	9.73318	0.0201723	geneid.107384482.gene.LOC107384482.len.4993.acc.XM_015957757.protein.microtubule-associated_serine/threonine-protein.proteinid.XP_015813243.1.cdslen.4365_1	protein_coding	26.6376	26.1483	31.619	26.0847	28.6669	19.47	17.3493	21.2413	21.8995	23.3617	27.407	31.1208	41.6796	34.9674	381	391	439	401	393	285	236	282	298	329	378	463	607	565
geneid.107382853.gene.atp6v1a.len.2626.acc.XM_015955190.protein.V-type_proton_ATPase_catalytic_subunit_A.proteinid.XP_015810676.1.cdslen.1854_hit_1	5.22289	0.469678	0.00181331	0.0342132	9.72953	0.0254582	atp6v1a	unknown_likely_coding	38.1736	28.5558	43.431	38.5091	31.147	59.0932	39.9181	59.5812	41.1535	50.2027	21.8241	27.0207	17.6469	25.3127	546	427	603	592	427	865	543	791	560	707	301	402	257	409
geneid.107383678.gene.kif21a.len.7672.acc.XM_015956433.protein.kinesin-like_protein_KIF21A_isoform_X2.proteinid.XP_015811919.1.cdslen.4737_1	5.39289	-0.422481	0.00181993	0.0342969	9.72283	0.0200589	geneid.107383678.gene.kif21a.len.7672.acc.XM_015956433.protein.kinesin-like_protein_KIF21A_isoform_X2.proteinid.XP_015811919.1.cdslen.4737_1	protein_coding	32.4405	47.6154	42.8548	44.8189	45.5899	31.152	27.0531	30.0542	35.4214	36.0011	48.5785	48.5297	60.9058	53.9674	464	712	595	689	625	456	368	399	482	507	670	722	887	872
geneid.107392260.gene.LOC107392260.len.4041.acc.XM_015969956.protein.unconventional_myosin-VI-like_isoform_X2.proteinid.XP_015825442.1.cdslen.3759_hit_2	3.20225	0.487853	0.00182337	0.0343204	9.71936	0.0217411	LOC107392260	unknown_likely_coding	8.80928	7.49006	7.41857	8.3263	7.14849	10.3157	14.4087	9.49081	9.62698	11.2903	8.04808	9.14133	8.37712	7.24104	126	112	103	128	98	151	196	126	131	159	111	136	122	117
geneid.107390169.gene.acmsd.len.1716.acc.XM_015966735.protein.2-amino-3-carboxymuconate-6-semialdehyde.proteinid.XP_015822221.1.cdslen.1011_hit_1	7.21576	-0.32352	0.00183332	0.0344664	9.70936	0.0124541	acmsd	unknown_likely_coding	179.751	158.227	154.421	177.844	176.816	142.302	135.486	128.729	131.177	140.596	131.742	127.844	151.338	142.283	2571	2366	2144	2734	2424	2083	1843	1709	1785	1980	1817	1902	2204	2299
geneid.107380994.gene.dzip1.len.3220.acc.XM_015952431.protein.zinc_finger_protein_DZIP1_isoform_X1.proteinid.XP_015807917.1.cdslen.2628_hit_1	1.56232	0.834791	0.00183867	0.0345256	9.704	0.0604529	dzip1	unknown_likely_coding	2.93643	1.60501	1.87265	2.27672	1.75065	3.41579	5.36652	4.21814	3.52744	2.20125	3.04522	1.88204	3.36458	2.16612	42	24	26	35	24	50	73	56	48	31	42	28	49	35
geneid.107390335.gene.mad2l2.len.1639.acc.XM_015966968.protein.mitotic_spindle_assembly_checkpoint_protein.proteinid.XP_015822454.1.cdslen.633_hit_2	3.16186	-0.535439	0.00185592	0.034782	9.68684	0.0268723	mad2l2	unknown_likely_coding	8.45971	12.5057	8.28287	10.2778	10.2121	8.47117	5.88111	6.85448	6.68744	6.53274	8.55562	10.1496	11.3297	8.91205	121	187	115	158	140	124	80	91	91	92	118	151	165	144
geneid.107394903.gene.atp9b.len.4099.acc.XM_015974089.protein.probable_phospholipid-transporting_ATPase_IIB.proteinid.XP_015829575.1.cdslen.3411_1	7.17977	0.328377	0.00185675	0.034782	9.68602	0.0128747	geneid.107394903.gene.atp9b.len.4099.acc.XM_015974089.protein.probable_phospholipid-transporting_ATPase_IIB.proteinid.XP_015829575.1.cdslen.3411_1	protein_coding	126.686	141.375	124.819	143.889	133.05	181.789	148.425	171.663	168.729	172.692	130.002	118.232	129.845	136.094	1812	2114	1733	2212	1824	2661	2019	2279	2296	2432	1793	1759	1891	2199
geneid.107396143.gene.LOC107396143.len.3011.acc.XM_015975696.protein.3-hydroxy-3-methylglutaryl-coenzyme_A.proteinid.XP_015831182.1.cdslen.2634_hit_1	9.95867	-0.636312	0.0018755	0.0350439	9.66757	0.0498274	LOC107396143	unknown_likely_coding	1167.02	1476.01	1350.25	993.301	802.236	811.251	905.912	400.497	737.603	877.163	1088.59	1521.49	1102.14	694.15	16692	22071	18747	15270	10998	11875	12323	5317	10037	12353	15014	22636	16051	11216
geneid.107376778.gene.frmd7.len.2758.acc.XM_015946039.protein.FERM_domain-containing_protein_7.proteinid.XP_015801525.1.cdslen.2325_hit_1	-0.0411018	1.06786	0.00187614	0.0350439	9.66694	0.0509347	frmd7	unknown_likely_coding	0.489405	0.468129	0.43215	0.650492	0.583551	0.888106	1.24974	1.65713	0.88186	0.923105	0.870063	0.739372	0.892644	0.990228	7	7	6	10	8	13	17	22	12	13	12	11	13	16
geneid.107379075.gene.pycard.len.828.acc.XM_015949671.protein.apoptosis-associated_speck-like_protein.proteinid.XP_015805157.1.cdslen.561_hit_1	4.64036	-0.416383	0.00187743	0.0350439	9.66567	0.0183312	pycard	unknown_likely_coding	23.9808	23.6071	25.2808	29.4673	27.281	22.271	21.4661	17.4751	18.8865	17.326	29.1471	39.0523	26.3673	25.684	343	353	351	453	374	326	292	232	257	244	402	581	384	415
geneid.107390595.gene.sgk2.len.2312.acc.XM_015967412.protein.serine/threonine-protein_kinase_Sgk2.proteinid.XP_015822898.1.cdslen.1128_hit_1	8.84195	-0.336883	0.00188689	0.0351785	9.65644	0.0139167	sgk2	unknown_likely_coding	391.664	493.073	477.093	466.923	535.845	373.346	347.353	360.952	407.199	391.041	503.259	573.282	589.283	503.16	5602	7373	6624	7178	7346	5465	4725	4792	5541	5507	6941	8529	8582	8130
geneid.107375528.gene.zfp36l2.len.2892.acc.XM_015944101.protein.zinc_finger_protein_36_C3H1_type-like_2.proteinid.XP_015799587.1.cdslen.1227_hit_1	4.07126	0.688962	0.00190111	0.0354016	9.64265	0.0543492	zfp36l2	unknown_likely_coding	14.6821	13.5089	12.3163	11.3836	12.9111	12.1602	27.4207	16.3453	14.4772	34.2969	16.8937	12.5693	16.7542	17.7003	210	202	171	175	177	178	373	217	197	483	233	187	244	286
geneid.107396351.gene.fat3.len.15368.acc.XM_015976027.protein.protocadherin_Fat_3_isoform_X7.proteinid.XP_015831513.1.cdslen.13950_hit_1	1.44059	1.02368	0.00191797	0.0356734	9.62643	0.0989247	fat3	unknown_likely_coding	1.3983	2.67502	1.29645	1.56118	1.1671	2.73264	4.63138	2.93763	4.11535	2.20125	3.91528	1.20988	3.98257	2.35179	20	40	18	24	16	40	63	39	56	31	54	18	58	38
geneid.107380628.gene.msantd4.len.2184.acc.XM_015951927.protein.myb/SANT-like_DNA-binding_domain-containing.proteinid.XP_015807413.1.cdslen.1335_hit_1	0.906657	1.15874	0.00192096	0.0356866	9.62357	0.115262	msantd4	unknown_likely_coding	1.3983	0.401253	1.65657	0.325246	0.94827	1.84453	2.27893	1.80777	2.79256	1.84621	2.90021	3.15913	1.85395	1.23779	20	6	23	5	13	27	31	24	38	26	40	47	27	20
geneid.107372365.gene.lcn2.len.1198.acc.XM_015940575.protein.neutrophil_gelatinase-associated_lipocalin.proteinid.XP_015796061.1.cdslen.555_hit_1	1.17559	-1.21953	0.00192428	0.0357061	9.6204	0.145476	lcn2	unknown_likely_coding	6.36226	1.93939	2.0167	1.95148	2.62598	1.16137	2.6465	1.20518	0.514419	0.852097	2.03015	1.54596	2.88393	1.98046	91	29	28	30	36	17	36	16	7	12	28	23	42	32
geneid.107388375.gene.LOC107388375.len.2150.acc.XM_015963862.protein.very-long-chain_3-oxoacyl-CoA_reductase-A-like.proteinid.XP_015819348.1.cdslen.1137_hit_1	-0.0530066	2.15341	0.00192972	0.0357397	9.61522	0.414562	LOC107388375	unknown_likely_coding	0.209745	0.267502	0.43215	0.0650492	0.218831	0.478211	1.91136	0.451944	0.0734884	2.55629	2.03015	1.2771	1.51063	0.185668	3	4	6	1	3	7	26	6	1	36	28	19	22	3
geneid.107388132.gene.arhgap17.len.4461.acc.XM_015963526.protein.rho_GTPase-activating_protein_17_isoform_X1.proteinid.XP_015819012.1.cdslen.2586_hit_1	5.29394	0.340903	0.00193064	0.0357397	9.61433	0.0126764	arhgap17	unknown_likely_coding	38.593	37.5172	28.5939	35.0615	33.0436	40.0331	45.2111	45.8723	45.1219	43.1019	41.908	34.4144	39.0017	40.1042	552	561	397	539	453	586	615	609	614	607	578	512	568	648
geneid.107392691.gene.clcc1.len.2366.acc.XM_015970594.protein.chloride_channel_CLIC-like_protein_1_isoform_X1.proteinid.XP_015826080.1.cdslen.1749_hit_1	5.93196	-0.394169	0.00195261	0.0360825	9.59356	0.0181774	clcc1	unknown_likely_coding	68.3069	56.3761	71.2327	66.3502	70.6826	59.3665	51.1657	42.1061	49.4577	51.9069	58.5117	83.0113	57.7472	66.2215	977	843	989	1020	969	869	696	559	673	731	807	1235	841	1070
geneid.107375016.gene.spr.len.3874.acc.XM_015943353.protein.sepiapterin_reductase.proteinid.XP_015798839.1.cdslen.798_hit_1	6.39956	0.321692	0.00195376	0.0360825	9.59248	0.0121479	spr	unknown_likely_coding	86.345	78.7125	72.5291	81.5066	82.8642	105.89	90.3486	107.789	94.506	105.092	68.8075	66.7451	61.1805	77.9805	1235	1177	1007	1253	1136	1550	1229	1431	1286	1480	949	993	891	1260
geneid.107382151.gene.melk.len.2763.acc.XM_015954152.protein.maternal_embryonic_leucine_zipper_kinase_isoform.proteinid.XP_015809638.1.cdslen.2178_hit_1	2.75308	-1.07928	0.00195606	0.0360826	9.59032	0.127099	melk	unknown_likely_coding	1.95762	10.5663	3.09707	8.39135	7.80499	4.37222	3.82272	3.08828	2.13116	1.7752	9.57069	10.3512	14.0763	10.8925	28	158	43	129	107	64	52	41	29	25	132	154	205	176
geneid.107375062.gene.LOC107375062.len.4174.acc.XM_015943407.protein.spindlin-1-like.proteinid.XP_015798893.1.cdslen.777_hit_1	4.83871	-0.386476	0.00197557	0.0363996	9.5721	0.01588	LOC107375062	unknown_likely_coding	24.5401	29.9602	28.4499	27.9712	32.7518	23.1591	21.6131	18.2284	23.5163	23.7167	38.3553	36.6997	37.9717	31.2541	351	448	395	430	449	339	294	242	320	334	529	546	553	505
geneid.107381381.gene.cgnl1.len.5244.acc.XM_015953007.protein.cingulin-like_protein_1_isoform_X2.proteinid.XP_015808493.1.cdslen.3879_hit_1	4.99495	0.43127	0.00199235	0.0366657	9.55657	0.0209702	cgnl1	unknown_likely_coding	25.8685	28.8233	28.4499	25.174	21.8102	32.0401	40.6532	38.4905	31.2326	33.9419	34.44	28.0961	44.9755	30.6352	370	431	395	387	299	469	553	511	425	478	475	418	655	495
geneid.107377883.gene.atf3.len.1813.acc.XM_015947797.protein.cyclic_AMP-dependent_transcription_factor_ATF-3.proteinid.XP_015803283.1.cdslen.654_hit_1	4.55068	-0.543711	0.00200068	0.0367759	9.54892	0.0337763	atf3	unknown_likely_coding	23.9109	22.9383	23.7682	29.077	33.5542	19.4017	16.9082	18.6803	22.3405	14.3436	15.8786	31.5913	24.1701	29.0261	342	343	330	447	460	284	230	248	304	202	219	470	352	469
geneid.107384038.gene.LOC107384038.len.4744.acc.XM_015957053.protein.la-related_protein_4-like_isoform_X1.proteinid.XP_015812539.1.cdslen.2166_hit_1	4.97254	0.425177	0.00200441	0.0368014	9.54549	0.0205282	LOC107384038	unknown_likely_coding	32.7901	24.4096	29.2421	29.9226	25.3845	42.0826	32.7872	42.4074	38.9488	34.4389	31.1048	20.4336	23.1401	30.8827	469	365	406	460	348	616	446	563	530	485	429	304	337	499
geneid.107378530.gene.LOC107378530.len.5948.acc.XM_015948787.protein.vascular_endothelial_growth_factor_receptor.proteinid.XP_015804273.1.cdslen.3909_hit_1	3.53059	0.572675	0.00202108	0.0370294	9.53029	0.0347233	LOC107378530	unknown_likely_coding	13.8432	7.35631	6.84237	9.49718	7.51321	16.8057	13.159	15.2908	10.3619	11.4323	13.5585	12.0316	12.6344	10.0261	198	110	95	146	103	246	179	203	141	161	187	179	184	162
geneid.107381272.gene.LOC107381272.len.2486.acc.XM_015952896.protein.cathepsin_F-like.proteinid.XP_015808382.1.cdslen.1425_hit_1	7.4957	-0.374756	0.00202254	0.0370294	9.52897	0.0172476	LOC107381272	unknown_likely_coding	236.313	206.311	189.282	180.577	180.682	137.247	171.14	132.796	161.454	164.029	207.583	172.61	217.943	166.792	3380	3085	2628	2776	2477	2009	2328	1763	2197	2310	2863	2568	3174	2695
geneid.107380125.gene.LOC107380125.len.4649.acc.XM_015951202.protein.solute_carrier_family_13_member_5-like_isoform.proteinid.XP_015806688.1.cdslen.1815_hit_1	7.21897	0.573122	0.00202454	0.0370294	9.52715	0.0405374	LOC107380125	unknown_likely_coding	67.8175	143.983	79.5876	96.4029	83.8125	130.142	127.62	171.588	152.047	123.98	233.249	203.731	304.323	165.244	970	2153	1105	1482	1149	1905	1736	2278	2069	1746	3217	3031	4432	2670
geneid.107376364.gene.LOC107376364.len.1851.acc.XM_015945424.protein.cyclic_AMP-dependent_transcription_factor.proteinid.XP_015800910.1.cdslen.1299_hit_1	6.64681	0.331351	0.00202626	0.0370294	9.52559	0.0131545	LOC107376364	unknown_likely_coding	102.775	90.0813	95.0009	96.6631	91.8363	104.045	118.431	145.074	115.083	118.725	77.7256	93.5642	76.4928	76.6189	1470	1347	1319	1486	1259	1523	1611	1926	1566	1672	1072	1392	1114	1238
geneid.107386659.gene.aspa.len.2018.acc.XM_015961190.protein.aspartoacylase.proteinid.XP_015816676.1.cdslen.945_hit_1	6.46704	0.310334	0.00204083	0.0372523	9.51245	0.0113521	aspa	unknown_likely_coding	76.9064	85.7344	78.075	87.8815	73.7462	91.6799	106.448	105.529	94.506	102.465	79.9733	80.5915	82.3979	90.7916	1100	1282	1084	1351	1011	1342	1448	1401	1286	1443	1103	1199	1200	1467
geneid.107388422.gene.LOC107388422.len.2746.acc.XM_015963943.protein.sodium-_and_chloride-dependent_GABA_transporter.proteinid.XP_015819429.1.cdslen.1848_hit_8	6.18065	-0.404783	0.00206167	0.037574	9.49381	0.0195912	LOC107388422	unknown_likely_coding	75.0886	81.12	59.1325	76.8231	86.7302	59.0249	57.0468	46.6255	55.9981	67.9547	72.2152	101.832	82.192	90.9772	1074	1213	821	1181	1189	864	776	619	762	957	996	1515	1197	1470
geneid.107380462.gene.numa1.len.5949.acc.XM_015951719.protein.nuclear_mitotic_apparatus_protein_1_isoform_X2.proteinid.XP_015807205.1.cdslen.5355_hit_8	5.31299	-0.912195	0.00206324	0.037574	9.4924	0.10113	numa1	unknown_likely_coding	13.9131	62.3949	18.1503	47.2908	50.3312	30.3323	21.7601	15.5921	18.1516	16.9709	55.9741	60.7629	74.1582	67.2736	199	933	252	727	690	444	296	207	247	239	772	904	1080	1087
geneid.107375216.gene.LOC107375216.len.5232.acc.XM_015943634.protein.F-box/LRR-repeat_protein_3-like.proteinid.XP_015799120.1.cdslen.1302_hit_1	0.878218	-1.05125	0.00206871	0.0376298	9.48755	0.0919423	LOC107375216	unknown_likely_coding	3.56566	1.40439	2.23277	1.56118	2.26126	0.683159	0.882167	0.979211	1.17581	1.56218	0.870063	2.08368	2.19728	2.22801	51	21	31	24	31	10	12	13	16	22	12	31	32	36
geneid.107388818.gene.LOC107388818.len.3729.acc.XM_015964537.protein.COUP_transcription_factor_2_isoform_X3.proteinid.XP_015820023.1.cdslen.843_hit_1	5.50172	-0.35209	0.00207444	0.0376905	9.48247	0.014019	LOC107388818	unknown_likely_coding	47.4722	50.6916	45.7358	47.4209	51.2066	42.4242	30.3613	36.6827	42.8437	38.0603	53.4364	46.5804	47.9968	50.873	679	758	635	729	702	621	413	487	583	536	737	693	699	822
geneid.107375131.gene.entpd2.len.2894.acc.XM_015943501.protein.ectonucleoside_triphosphate_diphosphohydrolase.proteinid.XP_015798987.1.cdslen.1515_hit_1	6.18898	-0.395944	0.00208232	0.0377891	9.47552	0.0188653	entpd2	unknown_likely_coding	84.4573	73.8974	85.1335	99.3952	85.1254	76.2405	52.4889	65.6825	64.6698	66.7476	60.2519	81.667	52.5287	71.1727	1208	1105	1182	1528	1167	1116	714	872	880	940	831	1215	765	1150
geneid.107375052.gene.wdr91.len.2556.acc.XM_015943396.protein.WD_repeat-containing_protein_91.proteinid.XP_015798882.1.cdslen.2232_hit_1	4.76936	0.471481	0.00208468	0.0377891	9.47344	0.025574	wdr91	unknown_likely_coding	30.6927	21.4002	25.4248	21.9866	20.2784	36.8906	27.8618	38.2646	30.5712	32.8057	21.6066	33.2717	19.5695	19.9283	439	320	353	338	278	540	379	508	416	462	298	495	285	322
geneid.107380337.gene.LOC107380337.len.1416.acc.XM_015951528.protein.uncharacterized_protein_LOC107380337.proteinid.XP_015807014.1.cdslen.1266_hit_2	0.478645	1.08727	0.00209075	0.0378553	9.46811	0.0911834	LOC107380337	unknown_likely_coding	0.769064	1.20376	0.5762	0.910689	0.656494	2.39106	1.32325	2.25972	1.32279	1.56218	0.435031	1.00823	1.57929	1.54723	11	18	8	14	9	35	18	30	18	22	6	15	23	25
geneid.107381822.gene.nav2.len.10404.acc.XM_015953712.protein.neuron_navigator_2_isoform_X2.proteinid.XP_015809198.1.cdslen.7398_1	7.52413	-0.380215	0.00210271	0.0379568	9.45765	0.0178816	geneid.107381822.gene.nav2.len.10404.acc.XM_015953712.protein.neuron_navigator_2_isoform_X2.proteinid.XP_015809198.1.cdslen.7398_1	protein_coding	162.692	196.012	198.645	185.065	204.316	160.269	135.266	120.217	163.438	150.537	209.033	253.537	235.177	197.674	2327	2931	2758	2845	2801	2346	1840	1596	2224	2120	2883	3772	3425	3194
geneid.107390758.gene.ctnnbip1.len.3678.acc.XM_015967666.protein.beta-catenin-interacting_protein_1.proteinid.XP_015823152.1.cdslen.246_hit_1	4.61943	0.37128	0.00210294	0.0379568	9.45744	0.0147295	ctnnbip1	unknown_likely_coding	22.5825	23.5402	20.8152	24.6536	21.3725	33.6114	28.3029	27.8699	28.734	27.9772	26.4644	19.2237	18.8829	18.5049	323	352	289	379	293	492	385	370	391	394	365	286	275	299
geneid.107377187.gene.LOC107377187.len.4279.acc.XM_015946632.protein.type_I_inositol_3_4-bisphosphate.proteinid.XP_015802118.1.cdslen.3021_hit_1	5.60911	-0.322933	0.00210361	0.0379568	9.45686	0.0116873	LOC107377187	unknown_likely_coding	52.0167	49.0198	51.4258	49.0471	57.0421	41.2628	36.6099	42.4827	45.5628	41.3267	49.9561	55.3857	54.2453	55.329	744	733	714	754	782	604	498	564	620	582	689	824	790	894
geneid.107382506.gene.mrc1.len.4943.acc.XM_015954663.protein.macrophage_mannose_receptor_1.proteinid.XP_015810149.1.cdslen.3174_hit_1	1.11036	-0.827246	0.00211077	0.0380019	9.45063	0.0483839	mrc1	unknown_likely_coding	2.30719	3.0094	2.0167	2.40682	2.55303	1.36632	2.20542	0.828563	1.61674	0.923105	2.17516	2.21812	1.99128	2.53746	33	45	28	37	35	20	30	11	22	13	30	33	29	41
geneid.107378679.gene.LOC107378679.len.3607.acc.XM_015949022.protein.rap_guanine_nucleotide_exchange_factor_5-like.proteinid.XP_015804508.1.cdslen.1863_hit_1	1.23783	0.998349	0.00211095	0.0380019	9.45047	0.0909836	LOC107378679	unknown_likely_coding	1.81779	1.33751	1.87265	1.04079	1.1671	2.86927	3.74921	3.38958	2.4986	2.05923	4.1328	1.88204	2.60927	0.928339	26	20	26	16	16	42	51	45	34	29	57	28	38	15
geneid.107379068.gene.LOC107379068.len.2384.acc.XM_015949655.protein.sodium_channel_subunit_beta-1-like_isoform_X2.proteinid.XP_015805141.1.cdslen.660_hit_1	1.0233	0.851997	0.00213185	0.0383343	9.4324	0.0532724	LOC107379068	unknown_likely_coding	1.18855	1.53814	1.29645	1.23593	1.45888	2.66432	3.01407	2.56101	2.42512	1.56218	2.8277	1.14267	1.92262	1.79479	17	23	18	19	20	39	41	34	33	22	39	17	28	29
geneid.107383233.gene.LOC107383233.len.1129.acc.XM_015955740.protein.tropomyosin_alpha-3_chain.proteinid.XP_015811226.1.cdslen.855_hit_5	3.27077	1.9607	0.00215109	0.038625	9.41592	0.442993	LOC107383233	unknown_likely_coding	1.67796	2.34064	6.98642	0.520394	0.0729438	6.08011	17.2758	4.74541	3.45395	14.4146	20.8815	33.0029	16.5483	5.69381	24	35	97	8	1	89	235	63	47	203	288	491	241	92
geneid.107389912.gene.morc3.len.4148.acc.XM_015966324.protein.MORC_family_CW-type_zinc_finger_protein_3.proteinid.XP_015821810.1.cdslen.3060_hit_1	4.86646	-0.466674	0.00215449	0.038625	9.41303	0.0252688	morc3	unknown_likely_coding	27.6164	29.2915	48.6889	31.4188	35.5966	25.4135	28.0088	24.4803	24.9126	22.9356	23.5642	32.4651	25.6807	25.7459	395	438	676	483	488	372	381	325	339	323	325	483	374	416
geneid.107395730.gene.LOC107395730.len.4141.acc.XM_015975172.protein.ankyrin_repeat_domain-containing_protein.proteinid.XP_015830658.1.cdslen.1572_hit_1	3.04005	-0.500611	0.00215844	0.038625	9.40967	0.0230655	LOC107395730	unknown_likely_coding	8.66945	9.76383	10.5156	9.56223	9.19092	6.35338	6.3222	6.70383	6.83442	7.59786	7.83057	9.14133	5.90519	8.6645	124	146	146	147	126	93	86	89	93	107	108	136	86	140
geneid.107390176.gene.LOC107390176.len.537.acc.XM_015966743.protein.polycystic_kidney_disease_protein_1-like_2.proteinid.XP_015822229.1.cdslen.462_hit_1	2.04683	-0.721861	0.00216111	0.038625	9.40741	0.0452526	LOC107390176	unknown_likely_coding	4.33473	3.61128	3.7453	4.61849	5.39784	3.48411	2.20542	2.10907	2.4986	2.84032	3.77027	5.91498	4.32589	6.74593	62	54	52	71	74	51	30	28	34	40	52	88	63	109
geneid.107372371.gene.slc27a4.len.5397.acc.XM_015940586.protein.long-chain_fatty_acid_transport_protein_4.proteinid.XP_015796072.1.cdslen.1932_hit_1	6.32721	0.724159	0.00216253	0.038625	9.4062	0.0655049	slc27a4	unknown_likely_coding	70.2645	71.0218	77.2107	86.8407	44.7875	117.572	116.593	137.767	114.054	93.8727	66.9223	20.4336	35.7744	70.6157	1005	1062	1072	1335	614	1721	1586	1829	1552	1322	923	304	521	1141
geneid.107377719.gene.LOC107377719.len.6086.acc.XM_015947512.protein.sodium/potassium/calcium_exchanger_4-like.proteinid.XP_015802998.1.cdslen.1842_hit_1	5.49537	1.53075	0.00216278	0.038625	9.40598	0.284679	LOC107377719	unknown_likely_coding	4.40464	47.816	41.3423	22.7022	13.0569	34.0213	109.315	50.919	110.673	72.0022	39.2978	7.46093	55.6873	19	63	715	574	349	179	498	1487	676	1506	1014	542	111	811	307
geneid.107391995.gene.cenpo.len.1660.acc.XM_015969542.protein.centromere_protein_O.proteinid.XP_015825028.1.cdslen.858_hit_1	3.79874	-0.372651	0.00217157	0.0387378	9.39855	0.0123571	cenpo	unknown_likely_coding	15.1715	15.8495	14.2609	15.5468	14.224	11.4088	11.5417	11.7505	10.4353	12.9945	14.501	15.3252	15.0376	14.7296	217	237	198	239	195	167	157	156	142	183	200	228	219	238
geneid.107394930.gene.LOC107394930.len.3205.acc.XM_015974150.protein.kelch-like_protein_31.proteinid.XP_015829636.1.cdslen.2073_hit_1	2.07916	0.830687	0.00219892	0.0391593	9.37561	0.0678241	LOC107394930	unknown_likely_coding	2.72668	2.54127	3.81732	2.53692	1.67771	3.27916	4.99895	4.29346	4.62977	6.53274	4.85785	7.79701	4.53189	3.09446	39	38	53	39	23	48	68	57	63	92	67	116	66	50
geneid.107386785.gene.stk10.len.4634.acc.XM_015961401.protein.serine/threonine-protein_kinase_10.proteinid.XP_015816887.1.cdslen.3006_hit_1	6.97285	0.373426	0.00220018	0.0391593	9.37455	0.0172914	stk10	unknown_likely_coding	105.921	116.43	125.323	120.276	119.19	173.386	119.681	153.736	165.716	150.466	87.5863	100.689	106.362	109.915	1515	1741	1740	1849	1634	2538	1628	2041	2255	2119	1208	1498	1549	1776
geneid.107381640.gene.diaph3.len.5187.acc.XM_015953413.protein.protein_diaphanous_homolog_3.proteinid.XP_015808899.1.cdslen.3645_hit_1	2.56721	-0.867065	0.00221732	0.0394195	9.36033	0.0800526	diaph3	unknown_likely_coding	3.63558	8.22569	4.17745	6.70007	8.24265	4.98706	4.92543	2.18439	2.71907	2.27226	6.52547	7.05764	10.0937	8.85016	52	123	58	103	113	73	67	29	37	32	90	105	147	143
geneid.107386679.gene.esrra.len.3865.acc.XM_015961224.protein.steroid_hormone_receptor_ERR1_isoform_X2.proteinid.XP_015816710.1.cdslen.1299_hit_1	6.53738	0.337495	0.00222998	0.0395998	9.3499	0.013839	esrra	unknown_likely_coding	74.7391	91.4188	89.3109	85.0193	70.4637	113.063	101.302	103.796	100.9	102.252	105.785	82.9441	84.1146	93.4528	1069	1367	1240	1307	966	1655	1378	1378	1373	1440	1459	1234	1225	1510
geneid.107393969.gene.ankrd13a.len.3407.acc.XM_015972643.protein.ankyrin_repeat_domain-containing_protein_13A.proteinid.XP_015828129.1.cdslen.1809_hit_1	6.42742	-0.294867	0.00223785	0.0396947	9.34344	0.0103091	ankrd13a	unknown_likely_coding	94.4551	83.6613	90.4633	95.2971	97.8177	75.1475	75.9399	73.5161	76.8688	75.8366	92.6617	99.748	86.3118	85.2834	1351	1251	1256	1465	1341	1100	1033	976	1046	1068	1278	1484	1257	1378
geneid.107385731.gene.LOC107385731.len.3533.acc.XM_015959826.protein.inosine-5'-monophosphate_dehydrogenase_1b.proteinid.XP_015815312.1.cdslen.1545_hit_7	3.92822	-0.39657	0.00224915	0.03985	9.33421	0.0152136	LOC107385731	unknown_likely_coding	20.1355	13.8432	15.7014	16.5225	15.3911	13.3899	11.7622	14.0856	10.2884	12.5684	16.4587	18.081	17.2349	15.8437	288	207	218	254	211	196	160	187	140	177	227	269	251	256
geneid.107377407.gene.lurap1l.len.1800.acc.XM_015946951.protein.leucine_rich_adaptor_protein_1-like.proteinid.XP_015802437.1.cdslen.603_hit_1	5.87511	0.588174	0.0022818	0.040383	9.3078	0.043129	lurap1l	unknown_likely_coding	34.8176	64.468	48.9049	48.7869	37.5661	66.5397	74.0285	65.8331	73.0474	74.7005	87.3688	33.7422	57.2666	52.6059	498	964	679	750	515	974	1007	874	994	1052	1205	502	834	850
geneid.107392074.gene.slc2a2.len.1761.acc.XM_015969642.protein.solute_carrier_family_2_facilitated_glucose.proteinid.XP_015825128.1.cdslen.1512_hit_1	7.76046	-0.307254	0.00228559	0.0404045	9.30476	0.0118151	slc2a2	unknown_likely_coding	213.8	230.787	208.584	224.55	250.562	181.447	185.108	174.3	182.251	191.864	260.729	230.415	259.348	238.212	3058	3451	2896	3452	3435	2656	2518	2314	2480	2702	3596	3428	3777	3849
geneid.107384085.gene.slc37a3.len.3552.acc.XM_015957133.protein.sugar_phosphate_exchanger_3.proteinid.XP_015812619.1.cdslen.1503_hit_1	5.27726	-0.342562	0.00230832	0.0407273	9.28664	0.0132166	slc37a3	unknown_likely_coding	39.7816	41.4628	37.0208	42.6072	45.5899	34.9777	30.7288	36.6074	32.0409	29.1133	40.0229	41.2032	48.5461	41.0326	569	620	514	655	625	512	418	486	436	410	552	613	707	663
geneid.107382489.gene.ncapg2.len.4011.acc.XM_015954636.protein.condensin-2_complex_subunit_G2.proteinid.XP_015810122.1.cdslen.3396_hit_5	2.83788	-0.924557	0.00231031	0.0407273	9.28505	0.0953448	ncapg2	unknown_likely_coding	3.63558	8.35944	4.3215	11.1885	7.6591	6.21675	4.85192	1.8831	2.42512	3.19536	12.6884	10.6873	9.75042	10.9544	52	125	60	172	105	91	66	25	33	45	175	159	142	177
geneid.107393596.gene.LOC107393596.len.2067.acc.XM_015972064.protein.coxsackievirus_and_adenovirus_receptor_homolog.proteinid.XP_015827550.1.cdslen.1080_hit_1	5.88281	-0.369874	0.00231163	0.0407273	9.28401	0.0163757	LOC107393596	unknown_likely_coding	59.8472	53.9017	64.1742	64.9841	71.7767	53.8329	42.7116	44.5164	49.0167	54.0371	57.8592	74.6766	61.3865	70.5538	856	806	891	999	984	788	581	591	667	761	798	1111	894	1140
geneid.107378668.gene.LOC107378668.len.2421.acc.XM_015948995.protein.potassium_channel_subfamily_K_member_5-like.proteinid.XP_015804481.1.cdslen.1335_hit_1	3.49211	-0.45756	0.0023235	0.0408904	9.27463	0.0201727	LOC107378668	unknown_likely_coding	13.3538	11.6363	11.7401	12.0991	11.5251	10.7939	8.30707	6.85448	9.18605	8.805	14.1385	11.4267	14.145	11.4495	191	174	163	186	158	158	113	91	125	124	195	170	206	185
geneid.107381860.gene.ddx21.len.2807.acc.XM_015953778.protein.nucleolar_RNA_helicase_2_isoform_X1.proteinid.XP_015809264.1.cdslen.2379_hit_1	9.30812	0.283857	0.00233447	0.0410211	9.266	0.0103166	ddx21	unknown_likely_coding	651.747	577.604	474.644	570.091	596.17	680.836	705.807	795.421	644.493	677.63	697.21	632.096	591.205	588.196	9322	8637	6590	8764	8173	9966	9601	10560	8770	9543	9616	9404	8610	9504
geneid.107387857.gene.LOC107387857.len.4626.acc.XM_015963086.protein.ATP-citrate_synthase_isoform_X1.proteinid.XP_015818572.1.cdslen.3336_hit_7	6.02711	-0.640739	0.00233615	0.0410211	9.26469	0.0516985	LOC107387857	unknown_likely_coding	43.1375	109.341	94.8569	81.6367	69.0778	47.7528	64.7658	43.9138	45.4893	55.3863	77.8706	43.8246	79.8573	52.1727	617	1635	1317	1255	947	699	881	583	619	780	1074	652	1163	843
geneid.107388587.gene.LOC107388587.len.1485.acc.XM_015964149.protein.synaptogyrin-3-like.proteinid.XP_015819635.1.cdslen.714_hit_1	6.92918	-0.507258	0.00234905	0.0411902	9.2546	0.0325924	LOC107388587	unknown_likely_coding	121.512	147.327	131.95	121.252	142.168	81.5008	71.8231	81.4252	106.191	126.962	155.814	174.559	95.9249	143.893	1738	2203	1832	1864	1949	1193	977	1081	1445	1788	2149	2597	1397	2325
geneid.107380045.gene.LOC107380045.len.2571.acc.XM_015951064.protein.arylacetamide_deacetylase-like.proteinid.XP_015806550.1.cdslen.1239_hit_1	0.406792	-1.29037	0.00235103	0.0411902	9.25306	0.136171	LOC107380045	unknown_likely_coding	2.23728	1.53814	0.720249	2.14662	0.510607	0.273264	1.24974	0.451944	0.367442	0.568064	1.66762	1.54596	1.78529	1.42345	32	23	10	33	7	4	17	6	5	8	23	23	26	23
geneid.107388424.gene.LOC107388424.len.2601.acc.XM_015963948.protein.protein_Wnt-7b_isoform_X2.proteinid.XP_015819434.1.cdslen.1050_hit_1	0.273046	1.26868	0.00235613	0.0412336	9.24908	0.134613	LOC107388424	unknown_likely_coding	0.629234	0.668755	0.648224	0.520394	0.656494	0.751475	3.74921	1.05453	1.10233	0.994113	1.16008	1.00823	1.1673	0.990228	9	10	9	8	9	11	51	14	15	14	16	15	17	16
geneid.107389049.gene.kiaa1033.len.4086.acc.XM_015964919.protein.WASH_complex_subunit_7.proteinid.XP_015820405.1.cdslen.3501_hit_1	5.84226	0.429228	0.00236343	0.0413153	9.24342	0.0226477	kiaa1033	unknown_likely_coding	58.1692	45.2079	56.5396	48.5267	42.4533	82.5939	51.0922	73.2902	66.36	65.1854	47.6359	68.4255	50.6747	45.7362	832	676	785	746	582	1209	695	973	903	918	657	1018	738	739
geneid.107396787.gene.zbtb41.len.3096.acc.XM_015976628.protein.zinc_finger_and_BTB_domain-containing_protein.proteinid.XP_015832114.1.cdslen.2784_hit_1	4.73648	-0.340498	0.00238352	0.0416202	9.22792	0.0122736	zbtb41	unknown_likely_coding	29.1545	26.884	27.0094	30.2479	29.5422	22.271	22.1277	20.1115	23.8102	24.6398	26.3194	29.0372	31.3799	28.4072	417	402	375	465	405	326	301	267	324	347	363	432	457	459
geneid.107388094.gene.LOC107388094.len.5050.acc.XM_015963480.protein.DNA_topoisomerase_2-alpha-like_isoform_X2.proteinid.XP_015818966.1.cdslen.4650_hit_1	5.45614	-0.820817	0.00238715	0.0416371	9.22514	0.0844839	LOC107388094	unknown_likely_coding	21.2541	61.3249	27.0094	58.6744	51.4983	43.5172	29.4791	16.27	19.1805	16.8289	67.4299	63.586	69.0083	66.9023	304	917	375	902	706	637	401	216	261	237	930	946	1005	1081
geneid.107396718.gene.LOC107396718.len.5401.acc.XM_015976548.protein.phospholipid-transporting_ATPase_ID-like.proteinid.XP_015832034.1.cdslen.3600_hit_1	8.07009	-0.336561	0.00239462	0.0417212	9.21941	0.0144435	LOC107396718	unknown_likely_coding	257.916	273.655	282.698	285.956	313.221	252.154	203.634	196.972	233.546	236.457	275.737	321.358	311.121	311.674	3689	4092	3925	4396	4294	3691	2770	2615	3178	3330	3803	4781	4531	5036
geneid.107381145.gene.LOC107381145.len.1301.acc.XM_015952698.protein.protein-lysine_methyltransferase_METTL21E-like.proteinid.XP_015808184.1.cdslen.750_hit_1	-0.0118541	1.76864	0.00240183	0.0418004	9.21391	0.264914	LOC107381145	unknown_likely_coding	0.349575	0.200627	0.792274	0.0650492	0	0.819791	1.98488	0.602591	0.367442	1.13613	1.88514	2.01647	1.30463	0.495114	5	3	11	1	0	12	27	8	5	16	26	30	19	8
geneid.107379303.gene.phldb3.len.2544.acc.XM_015950004.protein.pleckstrin_homology-like_domain_family_B_member.proteinid.XP_015805490.1.cdslen.1983_1	4.24258	0.440249	0.00241501	0.0419832	9.20389	0.0214142	geneid.107379303.gene.phldb3.len.2544.acc.XM_015950004.protein.pleckstrin_homology-like_domain_family_B_member.proteinid.XP_015805490.1.cdslen.1983_1	protein_coding	18.7372	15.1139	13.3966	18.4089	13.7864	22.9541	16.9817	20.8647	21.0177	25.9179	20.1565	17.5433	15.8616	22.4039	268	226	186	283	189	336	231	277	286	365	278	261	231	362
geneid.107381203.gene.cnst.len.5224.acc.XM_015952768.protein.consortin.proteinid.XP_015808254.1.cdslen.2412_hit_1	5.57281	0.443428	0.0024263	0.0421072	9.19536	0.0241779	cnst	unknown_likely_coding	40.5507	41.8641	47.5365	43.4529	40.4109	66.403	40.3591	65.6071	60.9953	58.2976	29.2921	40.3966	46.8982	41.7753	580	626	660	668	554	972	549	871	830	821	404	601	683	675
geneid.107393676.gene.LOC107393676.len.2517.acc.XM_015972218.protein.G_protein-coupled_receptor_kinase_5-like.proteinid.XP_015827704.1.cdslen.1755_hit_1	5.49718	-0.448127	0.00242751	0.0421072	9.19444	0.0244106	LOC107393676	unknown_likely_coding	40.9002	45.8097	59.6367	44.6237	48.8724	32.2451	37.7126	29.4517	40.933	36.1431	39.4429	62.7794	52.46	57.9284	585	685	828	686	670	472	513	391	557	509	544	934	764	936
geneid.107372451.gene.LOC107372451.len.4810.acc.XM_015940695.protein.beta-2_adrenergic_receptor-like.proteinid.XP_015796181.1.cdslen.1245_hit_1	4.75763	0.448205	0.00243864	0.042226	9.18607	0.0236452	LOC107372451	unknown_likely_coding	21.1143	26.4158	27.2254	23.1575	21.0808	40.5796	25.5093	35.7035	32.7023	28.6162	24.7243	18.8876	22.7281	28.1596	302	395	378	356	289	594	347	474	445	403	341	281	331	455
geneid.107393053.gene.phactr1.len.2630.acc.XM_015971196.protein.phosphatase_and_actin_regulator_1.proteinid.XP_015826682.1.cdslen.1674_1	1.6333	0.846474	0.00243974	0.042226	9.18524	0.0675828	geneid.107393053.gene.phactr1.len.2630.acc.XM_015971196.protein.phosphatase_and_actin_regulator_1.proteinid.XP_015826682.1.cdslen.1674_1	protein_coding	2.23728	2.20689	1.65657	2.34177	1.8236	4.23558	2.49947	5.12203	3.23349	3.47939	2.68269	1.81482	3.08992	5.01303	32	33	23	36	25	62	34	68	44	49	37	27	45	81
geneid.107393100.gene.LOC107393100.len.2180.acc.XM_015971270.protein.interferon-induced_protein_with.proteinid.XP_015826756.1.cdslen.1314_hit_1	4.25006	0.438467	0.00244272	0.0422311	9.18301	0.0214655	LOC107393100	unknown_likely_coding	16.7796	17.4545	18.7985	17.0429	13.8593	22.3393	25.8769	21.0154	21.973	22.9356	15.2986	13.9809	14.4196	22.5896	240	261	261	262	190	327	352	279	299	323	211	208	210	365
geneid.107391511.gene.LOC107391511.len.2208.acc.XM_015968839.protein.ADP-ribosylation_factor-like_protein_8A.proteinid.XP_015824325.1.cdslen.564_hit_1	5.64383	-0.289163	0.00245288	0.0423264	9.17541	0.0095068	LOC107391511	unknown_likely_coding	58.1692	50.8254	52.5782	58.6093	54.9267	45.635	42.5646	44.7424	46.0772	46.5103	49.5936	49.7396	47.3102	50.6873	832	760	730	901	753	668	579	594	627	655	684	740	689	819
geneid.107379321.gene.LOC107379321.len.6893.acc.XM_015950031.protein.uncharacterized_protein_LOC107379321_isoform_X1.proteinid.XP_015805517.1.cdslen.2907_hit_1	4.80108	-0.400744	0.00245757	0.0423264	9.17191	0.0180083	LOC107379321	unknown_likely_coding	27.127	25.3458	26.7213	27.5158	30.2717	24.867	16.5406	18.9816	19.3274	24.2137	32.9174	35.6243	41.817	36.5147	388	379	371	423	415	364	225	252	263	341	454	530	609	590
geneid.107390905.gene.LOC107390905.len.2247.acc.XM_015967909.protein.nuclear_receptor_subfamily_1_group_D_member.proteinid.XP_015823395.1.cdslen.1734_hit_9	0.469559	0.910266	0.0024581	0.0423264	9.17153	0.0499972	LOC107390905	unknown_likely_coding	1.18855	0.668755	0.864299	1.04079	0.583551	1.98116	0.955681	1.73245	1.76372	1.7752	1.16008	1.34431	1.1673	1.23779	17	10	12	16	8	29	13	23	24	25	16	20	17	20
geneid.107395127.gene.LOC107395127.len.2602.acc.XM_015974416.protein.transmembrane_protein_82-like.proteinid.XP_015829902.1.cdslen.909_hit_1	0.825851	0.891812	0.00246008	0.0423264	9.17005	0.0590177	LOC107395127	unknown_likely_coding	0.838979	1.53814	0.864299	1.23593	1.24004	1.98116	1.54379	1.8831	2.57209	2.69831	1.95764	1.07545	2.05995	1.42345	12	23	12	19	17	29	21	25	35	38	27	16	30	23
geneid.107383520.gene.LOC107383520.len.1798.acc.XM_015956195.protein.calcium-binding_mitochondrial_carrier_protein.proteinid.XP_015811681.1.cdslen.1353_hit_1	3.60475	0.719571	0.00246172	0.0423264	9.16883	0.0613579	LOC107383520	unknown_likely_coding	10.9067	6.5538	7.70667	10.9933	10.5769	16.3958	9.4833	23.3504	13.8158	14.1306	6.888	12.0316	16.6169	9.2215	156	98	107	169	145	240	129	310	188	199	95	179	242	149
geneid.107379439.gene.zyx.len.3948.acc.XM_015950188.protein.zyxin_isoform_X1.proteinid.XP_015805674.1.cdslen.1827_hit_1	7.94572	-0.297235	0.0024728	0.0424705	9.16061	0.0112689	zyx	unknown_likely_coding	270.431	250.248	269.517	256.879	284.262	194.905	226.202	214.523	228.034	223.107	256.669	268.728	247.606	256.84	3868	3742	3742	3949	3897	2853	3077	2848	3103	3142	3540	3998	3606	4150
geneid.107384590.gene.LOC107384590.len.4126.acc.XM_015957925.protein.target_of_Nesh-SH3-like_isoform_X2.proteinid.XP_015813411.1.cdslen.2457_hit_1	2.61303	0.752329	0.00249004	0.0426855	9.14789	0.0624228	LOC107384590	unknown_likely_coding	5.80294	5.28317	4.3215	4.48839	4.08485	9.63254	13.453	6.40253	6.32	4.82855	6.67048	3.69686	3.98257	5.07492	83	79	60	69	56	141	183	85	86	68	92	55	58	82
geneid.107381760.gene.cln6.len.1351.acc.XM_015953612.protein.ceroid-lipofuscinosis_neuronal_protein_6.proteinid.XP_015809098.1.cdslen.903_hit_1	2.02959	-0.594969	0.00249076	0.0426855	9.14737	0.0271716	cln6	unknown_likely_coding	5.10379	4.54754	3.96137	4.3583	4.6684	3.62074	2.94056	2.33504	3.30698	2.76931	4.78535	4.10015	4.66922	3.96091	73	68	55	67	64	53	40	31	45	39	66	61	68	64
geneid.107390194.gene.LOC107390194.len.2095.acc.XM_015966766.protein.motor_neuron_and_pancreas_homeobox_protein.proteinid.XP_015822252.1.cdslen.825_hit_1	3.40297	0.422056	0.00249616	0.0427314	9.14341	0.0161541	LOC107390194	unknown_likely_coding	8.38979	8.89444	7.85072	8.45639	8.68031	10.4523	13.159	10.1687	11.6847	11.3613	12.1809	11.6955	11.7417	11.4495	120	133	109	130	119	153	179	135	159	160	168	174	171	185
geneid.107392383.gene.tmed8.len.1981.acc.XM_015970153.protein.protein_TMED8.proteinid.XP_015825639.1.cdslen.819_hit_1	5.84124	0.29135	0.00250362	0.0428124	9.13795	0.0099453	tmed8	unknown_likely_coding	56.9807	51.1598	48.7609	59.0647	50.7689	63.3971	66.3096	66.511	64.5228	66.3215	49.5211	54.7807	49.2328	53.7818	815	765	677	908	696	928	902	883	878	934	683	815	717	869
geneid.107392181.gene.spata7.len.2255.acc.XM_015969822.protein.spermatogenesis-associated_protein_7_isoform_X2.proteinid.XP_015825308.1.cdslen.1698_hit_1	2.0881	-0.646743	0.00251893	0.0429735	9.12679	0.0348532	spata7	unknown_likely_coding	3.286	5.14941	4.24947	5.07384	4.30369	3.07421	3.30813	2.71166	2.64558	2.41427	6.59798	4.3018	5.69919	4.64169	47	77	59	78	59	45	45	36	36	34	91	64	83	75
geneid.107377745.gene.LOC107377745.len.1940.acc.XM_015947568.protein.inactive_hydroxysteroid_dehydrogenase-like.proteinid.XP_015803054.1.cdslen.972_hit_1	4.0116	0.383863	0.00252048	0.0429735	9.12567	0.0150006	LOC107377745	unknown_likely_coding	13.4237	15.3814	13.7568	14.1807	14.0782	19.1284	17.6433	17.9271	19.107	18.8881	12.8334	18.3499	15.8616	13.3062	192	230	191	218	193	280	240	238	260	266	177	273	231	215
geneid.107396702.gene.LOC107396702.len.3803.acc.XM_015976515.protein.MBT_domain-containing_protein_1-like.proteinid.XP_015832001.1.cdslen.1950_hit_1	4.66276	-0.40769	0.00252125	0.0429735	9.12511	0.0187552	LOC107396702	unknown_likely_coding	27.8961	26.2821	24.2724	24.2633	30.5635	20.2215	20.5104	18.605	20.6502	20.7344	33.0624	34.7505	30.1439	20.7948	399	393	337	373	419	296	279	247	281	292	456	517	439	336
geneid.107396298.gene.deptor.len.1982.acc.XM_015975930.protein.DEP_domain-containing_mTOR-interacting_protein.proteinid.XP_015831416.1.cdslen.1212_hit_7	5.7802	0.393427	0.00252446	0.0429816	9.12278	0.0190862	deptor	unknown_likely_coding	56.2116	49.2873	50.7776	54.5763	38.0767	64.6268	65.795	67.3396	66.7274	62.9131	39.9504	46.9165	42.0916	62.3225	804	737	705	839	522	946	895	894	908	886	551	698	613	1007
geneid.107388783.gene.LOC107388783.len.1601.acc.XM_015964483.protein.uncharacterized_protein_LOC107388783.proteinid.XP_015819969.1.cdslen.861_hit_1	1.60644	-0.667524	0.00253167	0.0430575	9.11757	0.0335943	LOC107388783	unknown_likely_coding	3.98515	3.21002	3.60125	3.7078	3.35542	2.52769	2.42596	2.03375	1.9107	2.34327	2.17516	2.55419	3.84524	2.9088	57	48	50	57	46	37	33	27	26	33	30	38	56	47
geneid.107385819.gene.LOC107385819.len.1258.acc.XM_015959942.protein.uncharacterized_protein_LOC107385819_isoform_X1.proteinid.XP_015815428.1.cdslen.618_hit_8	4.16659	0.346623	0.00253863	0.0431293	9.11254	0.0118778	LOC107385819	unknown_likely_coding	16.5698	14.9801	15.1252	15.9371	16.9959	19.0601	18.5255	22.5219	21.2381	20.1663	17.6913	18.6859	16.4796	15.658	237	224	210	245	233	279	252	299	289	284	244	278	240	253
geneid.107376540.gene.hagh.len.1766.acc.XM_015945685.protein.hydroxyacylglutathione_hydrolase_mitochondrial.proteinid.XP_015801171.1.cdslen.930_hit_1	6.64166	-0.2914	0.00256836	0.0435427	9.09125	0.0104712	hagh	unknown_likely_coding	108.578	104.66	108.109	107.721	107.957	84.7117	92.4805	82.555	86.2753	94.0147	101.507	103.042	107.255	106.326	1553	1565	1501	1656	1480	1240	1258	1096	1174	1324	1400	1533	1562	1718
geneid.107391956.gene.LOC107391956.len.1765.acc.XM_015969470.protein.beta-taxilin-like.proteinid.XP_015824956.1.cdslen.1524_hit_1	1.94185	1.68421	0.00256852	0.0435427	9.09113	0.327737	LOC107391956	unknown_likely_coding	1.95762	1.20376	2.95302	0.390295	0	3.0059	6.98382	3.01296	2.42512	5.68064	8.48311	9.81348	4.39456	1.85668	28	18	41	6	0	44	95	40	33	80	117	146	64	30
geneid.107393854.gene.LOC107393854.len.2578.acc.XM_015972468.protein.rho-related_BTB_domain-containing_protein_2-like.proteinid.XP_015827954.1.cdslen.2166_hit_1	4.7628	0.60446	0.00257652	0.0436313	9.08544	0.0453652	LOC107393854	unknown_likely_coding	22.8622	20.397	35.1482	14.8963	16.2665	26.165	33.2283	32.7659	36.8177	38.3444	17.9813	26.0797	28.8393	27.7264	327	305	488	229	223	383	452	435	501	540	248	388	420	448
geneid.107381880.gene.fam120b.len.2745.acc.XM_015953815.protein.constitutive_coactivator_of_peroxisome.proteinid.XP_015809301.1.cdslen.2037_hit_1	4.27845	-0.359879	0.00259547	0.0439048	9.07204	0.0133713	fam120b	unknown_likely_coding	20.9745	21.0658	21.2474	21.5963	22.2479	16.6691	17.2023	16.5713	16.6819	16.6159	19.4314	22.6517	21.2861	15.4723	300	315	295	332	305	244	234	220	227	234	268	337	310	250
geneid.107380874.gene.LOC107380874.len.6496.acc.XM_015952263.protein.histone_deacetylase_4-like_isoform_X4.proteinid.XP_015807749.1.cdslen.3105_hit_10	6.33791	-0.543942	0.00260682	0.0439783	9.06407	0.0380232	LOC107380874	unknown_likely_coding	82.5695	84.5307	116.608	81.7018	80.0194	68.1792	52.93	56.9449	83.0419	45.3741	80.7708	81.5326	78.4154	134.857	1181	1264	1619	1256	1097	998	720	756	1130	639	1114	1213	1142	2179
geneid.107378730.gene.LOC107378730.len.4146.acc.XM_015949094.protein.metastasis_suppressor_protein_1-like_isoform_X5.proteinid.XP_015804580.1.cdslen.2220_hit_7	4.42957	-0.452832	0.00260717	0.0439783	9.06382	0.023543	LOC107378730	unknown_likely_coding	24.6101	19.7283	22.5438	25.3692	24.8738	17.0107	20.4369	17.3998	14.6977	16.3319	19.7939	34.28	19.2262	23.5798	352	295	313	390	341	249	278	231	200	230	273	510	280	381
geneid.107379509.gene.erf.len.5217.acc.XM_015950290.protein.ETS_domain-containing_transcription_factor_ERF.proteinid.XP_015805776.1.cdslen.1791_hit_1	5.39381	0.349331	0.00260885	0.0439783	9.06264	0.0144916	erf	unknown_likely_coding	37.824	37.1828	36.1565	42.6072	35.8154	46.2499	45.9462	46.3242	51.5888	51.7649	32.0473	42.077	35.7744	45.0554	541	556	502	655	491	677	625	615	702	729	442	626	521	728
geneid.107375750.gene.ppp1r21.len.3891.acc.XM_015944471.protein.protein_phosphatase_1_regulatory_subunit_21.proteinid.XP_015799957.1.cdslen.2358_hit_1	6.43336	-0.347308	0.00261102	0.0439783	9.06112	0.0150968	ppp1r21	unknown_likely_coding	91.3788	92.8901	93.8485	89.4426	98.9118	72.4148	76.7485	76.6044	69.2995	73.2093	72.2877	111.309	101.624	87.3258	1307	1389	1303	1375	1356	1060	1044	1017	943	1031	997	1656	1480	1411
geneid.107394106.gene.znf131.len.2257.acc.XM_015972876.protein.zinc_finger_protein_131.proteinid.XP_015828362.1.cdslen.1656_hit_1	3.9238	0.359494	0.00261425	0.0439855	9.05886	0.0127382	znf131	unknown_likely_coding	15.8707	13.3082	13.1085	14.9613	14.0782	16.3275	18.1579	20.3375	19.254	17.681	12.3984	12.9054	11.673	10.7687	227	199	182	230	193	239	247	270	262	249	171	192	170	174
geneid.107378473.gene.LOC107378473.len.2494.acc.XM_015948704.protein.protein_Wnt-9b-like.proteinid.XP_015804190.1.cdslen.1068_hit_1	-0.0692994	-1.54203	0.00262426	0.0441067	9.05187	0.183159	LOC107378473	unknown_likely_coding	0.699149	1.47126	0.504175	0.650492	1.38593	0.136632	0.36757	0.451944	0.44093	0.213024	0.870063	0.336078	1.78529	1.91857	10	22	7	10	19	2	5	6	6	3	12	5	26	31
geneid.107376338.gene.shmt1.len.1912.acc.XM_015945386.protein.serine_hydroxymethyltransferase_cytosolic.proteinid.XP_015800872.1.cdslen.1449_hit_1	6.80179	-0.316962	0.00263149	0.0441808	9.04684	0.0126384	shmt1	unknown_likely_coding	106.83	127.465	119.417	117.089	114.814	87.4443	95.7886	87.8277	95.4614	105.092	126.304	131.339	121.331	122.665	1528	1906	1658	1800	1574	1280	1303	1166	1299	1480	1742	1954	1767	1982
geneid.107382852.gene.gramd1c.len.2557.acc.XM_015955188.protein.GRAM_domain-containing_protein_1C.proteinid.XP_015810674.1.cdslen.1965_hit_1	7.01544	-0.359336	0.00263754	0.0442352	9.04264	0.0165385	gramd1c	unknown_likely_coding	136.054	131.945	123.163	156.834	155.516	109.989	105.125	106.885	109.057	118.512	110.788	161.385	135.751	147.42	1946	1973	1710	2411	2132	1610	1430	1419	1484	1669	1528	2401	1977	2382
geneid.107386620.gene.mpp1.len.2083.acc.XM_015961145.protein.55_kDa_erythrocyte_membrane_protein.proteinid.XP_015816631.1.cdslen.1404_hit_1	10.6565	0.21943	0.00264798	0.0443628	9.03542	0.00635159	mpp1	unknown_likely_coding	1534.14	1518.34	1578.71	1457.88	1507.31	1766.44	1632.3	1899.22	1808.77	1767.96	1579.02	1624.27	1515.02	1405.2	21943	22704	21919	22412	20664	25857	22204	25214	24613	24898	21778	24165	22064	22705
geneid.107375669.gene.slit1.len.7708.acc.XM_015944326.protein.slit_homolog_1_protein_isoform_X2.proteinid.XP_015799812.1.cdslen.4623_hit_5	3.94013	-0.680155	0.00266333	0.0445614	9.02486	0.056398	slit1	unknown_likely_coding	24.4003	21.1995	11.0918	20.8157	18.7466	11.887	8.9687	19.9608	11.4642	7.9529	16.6037	16.8039	14.4196	9.2215	349	317	154	320	257	174	122	265	156	112	229	250	210	149
geneid.107390951.gene.LOC107390951.len.1946.acc.XM_015967972.protein.transcriptional_enhancer_factor_TEF-5-like.proteinid.XP_015823458.1.cdslen.1077_hit_1	4.22194	-0.399811	0.00266789	0.0445614	9.02173	0.0172247	LOC107390951	unknown_likely_coding	19.0868	22.0689	17.286	21.5313	21.5184	14.6196	14.0412	14.3869	16.9023	17.1129	16.1687	20.7696	22.5908	20.7948	273	330	240	331	295	214	191	191	230	241	223	309	329	336
geneid.107396195.gene.rp2.len.2659.acc.XM_015975782.protein.protein_XRP2.proteinid.XP_015831268.1.cdslen.1110_hit_1	3.80381	-0.41924	0.00266866	0.0445614	9.0212	0.0181496	rp2	unknown_likely_coding	16.5698	13.3082	17.5741	13.3351	18.236	11.2038	11.9093	11.1479	11.9786	12.9945	13.196	13.4431	14.969	13.4919	237	199	244	205	250	164	162	148	163	183	182	200	218	218
geneid.107390334.gene.LOC107390334.len.1944.acc.XM_015966967.protein.solute_carrier_family_25_member_45-like.proteinid.XP_015822453.1.cdslen.849_hit_1	5.2041	0.424899	0.00267455	0.0445614	9.01717	0.022092	LOC107390334	unknown_likely_coding	29.2244	41.6634	25.7849	33.8256	30.7823	51.1003	38.0802	51.4462	39.3898	37.5633	38.5003	29.5749	31.5859	36.0196	418	623	358	520	422	748	518	683	536	529	531	440	460	582
geneid.107392059.gene.LOC107392059.len.2470.acc.XM_015969621.protein.endophilin-B1-like_isoform_X1.proteinid.XP_015825107.1.cdslen.1413_hit_1	4.44276	-0.478805	0.00267637	0.0445614	9.01593	0.026543	LOC107392059	unknown_likely_coding	21.6736	21.9352	19.0146	20.5555	24.728	14.5513	11.3947	17.7011	18.96	14.9827	25.0868	24.1976	38.1777	28.9023	310	328	264	316	339	213	155	235	258	211	346	360	556	467
geneid.107391849.gene.mapkbp1.len.5587.acc.XM_015969314.protein.mitogen-activated_protein_kinase-binding_protein.proteinid.XP_015824800.1.cdslen.4671_1	3.7133	0.447014	0.00267705	0.0445614	9.01547	0.0214342	geneid.107391849.gene.mapkbp1.len.5587.acc.XM_015969314.protein.mitogen-activated_protein_kinase-binding_protein.proteinid.XP_015824800.1.cdslen.4671_1	protein_coding	11.8156	11.302	10.7317	13.6603	11.4522	16.8057	16.9817	15.7427	16.094	14.9827	10.5133	7.93144	9.75042	13.987	169	169	149	210	157	246	231	209	219	211	145	118	142	226
geneid.107383940.gene.vps4b.len.2822.acc.XM_015956857.protein.vacuolar_protein_sorting-associated_protein_4B.proteinid.XP_015812343.1.cdslen.1527_hit_1	6.7838	-0.310198	0.0026797	0.0445614	9.01365	0.0121513	vps4b	unknown_likely_coding	119.135	112.217	132.238	119.56	126.047	101.312	96.2297	97.9211	99.7972	97.8491	105.35	120.45	113.503	98.2802	1704	1678	1836	1838	1728	1483	1309	1300	1358	1378	1453	1792	1653	1588
geneid.107392381.gene.atg2b.len.7233.acc.XM_015970150.protein.autophagy-related_protein_2_homolog_B_isoform.proteinid.XP_015825636.1.cdslen.6204_hit_1	6.61047	-0.337471	0.00269098	0.0445771	9.00598	0.0144121	atg2b	unknown_likely_coding	100.817	111.481	108.47	101.607	112.552	84.0968	76.528	87.0745	86.6428	90.5353	85.5562	108.889	115.494	94.6906	1442	1667	1506	1562	1543	1231	1041	1156	1179	1275	1180	1620	1682	1530
geneid.107379006.gene.LOC107379006.len.4099.acc.XM_015949549.protein.unconventional_myosin-Ie-like.proteinid.XP_015805035.1.cdslen.3282_hit_2	5.84265	-0.322023	0.0026934	0.0445771	9.00433	0.0124751	LOC107379006	unknown_likely_coding	59.218	59.0511	58.2682	60.4957	59.9598	53.9695	39.4035	47.906	48.4288	48.4275	60.5419	68.6944	70.3129	66.2215	847	883	809	930	822	790	536	636	659	682	835	1022	1024	1070
geneid.107387853.gene.kcnh4.len.4830.acc.XM_015963078.protein.potassium_voltage-gated_channel_subfamily_H.proteinid.XP_015818564.1.cdslen.3552_hit_9	1.07673	0.885312	0.00269385	0.0445771	9.00403	0.0613757	kcnh4	unknown_likely_coding	1.53813	1.33751	1.51252	0.910689	0.729438	2.18611	2.42596	1.95842	2.13116	2.48528	2.68269	3.96572	1.51063	2.22801	22	20	21	14	10	32	33	26	29	35	37	59	22	36
geneid.107392618.gene.LOC107392618.len.4682.acc.XM_015970513.protein.vitellogenin-1-like.proteinid.XP_015825999.1.cdslen.4593_hit_3	0.045243	2.86861	0.00269774	0.0445771	9.00139	0.879881	LOC107392618	unknown_likely_coding	0.629234	0.133751	0	0.130098	0.437663	0.341579	7.71896	1.5818	0.293953	0.142016	0	1.07545	0.13733	0.247557	9	2	0	2	6	5	105	21	4	2	0	16	2	4
geneid.107383849.gene.LOC107383849.len.2298.acc.XM_015956683.protein.5-beta-cholestane-3-alpha_7-alpha-diol.proteinid.XP_015812169.1.cdslen.1536_hit_1	5.10896	-1.11933	0.00269776	0.0445771	9.00138	0.160999	LOC107383849	unknown_likely_coding	22.9321	81.655	59.1325	31.2236	38.7332	11.2721	41.0208	12.3531	21.826	22.2255	31.6123	17.14	64.4764	23.1466	328	1221	821	480	531	165	558	164	297	313	436	255	939	374
geneid.107375833.gene.LOC107375833.len.3949.acc.XM_015944599.protein.rhotekin-2-like_isoform_X1.proteinid.XP_015800085.1.cdslen.2076_hit_1	3.57162	-1.06066	0.00269845	0.0445771	9.00091	0.137446	LOC107375833	unknown_likely_coding	2.86651	16.3176	4.8977	15.0264	12.9111	7.92464	5.51354	2.86231	4.70326	4.04746	20.8815	15.7957	28.084	21.8469	41	244	68	231	177	116	75	38	64	57	288	235	409	353
geneid.107385716.gene.uroc1.len.2647.acc.XM_015959788.protein.urocanate_hydratase.proteinid.XP_015815274.1.cdslen.2028_hit_1	3.08095	-0.984034	0.00270197	0.0445771	8.99853	0.118449	uroc1	unknown_likely_coding	15.7309	15.047	4.10542	8.26125	14.8076	5.19201	8.67464	5.0467	4.55628	5.89367	5.65541	3.62964	12.4284	7.36482	225	225	57	127	203	76	118	67	62	83	78	54	181	119
geneid.107377985.gene.zfyve1.len.3800.acc.XM_015947970.protein.zinc_finger_FYVE_domain-containing_protein_1.proteinid.XP_015803456.1.cdslen.2331_hit_1	5.43491	-0.42489	0.00270336	0.0445771	8.99759	0.0222887	zfyve1	unknown_likely_coding	46.2837	48.4179	49.3371	46.7053	46.1734	37.3005	29.6261	31.3348	40.1247	38.3444	38.7178	40.5982	63.3778	46.1075	662	724	685	718	633	546	403	416	546	540	534	604	923	745
geneid.107380640.gene.LOC107380640.len.2709.acc.XM_015951941.protein.uncharacterized_protein_LOC107380640.proteinid.XP_015807427.1.cdslen.813_hit_14	3.30021	0.54637	0.00272033	0.0447858	8.98615	0.0323107	LOC107380640	unknown_likely_coding	10.0678	6.95505	7.63464	7.22046	7.44027	11.2038	9.77735	13.483	10.0679	12.9945	9.86071	12.6365	6.31718	10.5212	144	104	106	111	102	164	133	179	137	183	136	188	92	170
geneid.107380049.gene.cenpe.len.7249.acc.XM_015951075.protein.centromere-associated_protein_E_isoform_X2.proteinid.XP_015806561.1.cdslen.7020_1	5.59	-0.913022	0.00272173	0.0447858	8.98522	0.107461	geneid.107380049.gene.cenpe.len.7249.acc.XM_015951075.protein.centromere-associated_protein_E_isoform_X2.proteinid.XP_015806561.1.cdslen.7020_1	protein_coding	14.1927	74.4993	20.8872	53.0801	54.9267	32.3817	24.1861	18.3037	22.1935	19.3142	62.2095	89.3968	94.9636	89.8632	203	1114	290	816	753	474	329	243	302	272	858	1330	1383	1452
geneid.107376119.gene.dusp19.len.1107.acc.XM_015945056.protein.dual_specificity_protein_phosphatase_19.proteinid.XP_015800542.1.cdslen.456_hit_1	2.24072	-0.778971	0.00273563	0.0449674	8.97591	0.0636922	dusp19	unknown_likely_coding	4.47456	3.5444	7.63464	5.07384	6.78378	4.57716	3.74921	1.95842	3.08651	2.69831	4.42282	6.78878	5.14987	4.14658	64	53	106	78	93	67	51	26	42	38	61	101	75	67
geneid.107394419.gene.LOC107394419.len.1007.acc.XM_015973349.protein.DEP_domain-containing_mTOR-interacting.proteinid.XP_015828835.1.cdslen.486_hit_1	0.539289	1.64719	0.00274425	0.0450506	8.97016	0.290202	LOC107394419	unknown_likely_coding	0.489405	0.334378	0.792274	0.650492	1.02121	1.02474	6.10166	1.50648	1.2493	0.639073	1.08758	0.403294	0.961309	2.2899	7	5	11	10	14	15	83	20	17	9	15	6	14	37
geneid.107375390.gene.mlh1.len.2183.acc.XM_015943878.protein.DNA_mismatch_repair_protein_Mlh1_isoform_X2.proteinid.XP_015799364.1.cdslen.1944_hit_1	3.51845	-0.414625	0.00274643	0.0450506	8.96871	0.0161365	mlh1	unknown_likely_coding	11.4661	12.6395	11.668	10.4729	13.4946	9.49591	9.77735	8.88822	8.30419	8.52097	12.9784	13.5776	14.145	12.873	164	189	162	161	185	139	133	118	113	120	179	202	206	208
geneid.107395680.gene.fam135a.len.5360.acc.XM_015975105.protein.protein_FAM135A_isoform_X1.proteinid.XP_015830591.1.cdslen.4146_hit_1	6.30738	0.292435	0.00275949	0.0451749	8.96004	0.0106203	fam135a	unknown_likely_coding	77.6755	78.8462	77.4988	80.5309	71.5579	95.6422	86.7464	95.812	102.737	92.9495	64.4572	58.612	58.5025	65.0456	1111	1179	1076	1238	981	1400	1180	1272	1398	1309	889	872	852	1051
geneid.107382501.gene.maf1.len.1981.acc.XM_015954658.protein.repressor_of_RNA_polymerase_III_transcription.proteinid.XP_015810144.1.cdslen.738_hit_1	7.53463	-0.392668	0.00275976	0.0451749	8.95986	0.020219	maf1	unknown_likely_coding	212.332	187.251	203.975	209.198	232.326	142.439	171.434	159.31	152.415	173.118	154.944	258.713	169.808	166.668	3037	2800	2832	3216	3185	2085	2332	2115	2074	2438	2137	3849	2473	2693
geneid.107388685.gene.LOC107388685.len.1817.acc.XM_015964321.protein.fatty_acid_desaturase_2-like.proteinid.XP_015819807.1.cdslen.1338_hit_1	6.95461	-0.795902	0.0027665	0.045238	8.9554	0.0832723	LOC107388685	unknown_likely_coding	48.3811	217.546	110.774	181.878	160.403	104.25	86.4524	65.0045	85.7609	75.3395	144.648	100.084	170.289	178.241	692	3253	1538	2796	2199	1526	1176	863	1167	1061	1995	1489	2480	2880
geneid.107377367.gene.LOC107377367.len.2896.acc.XM_015946896.protein.coronin-1B-like.proteinid.XP_015802382.1.cdslen.1533_hit_1	5.47072	-0.37924	0.00278346	0.045468	8.94424	0.0175098	LOC107377367	unknown_likely_coding	43.8367	42.8672	47.8246	45.9898	49.6747	36.7539	35.7278	26.288	38.8753	39.6225	57.8592	46.5132	57.5412	48.7687	627	641	664	707	681	538	486	349	529	558	798	692	838	788
geneid.107383658.gene.LOC107383658.len.816.acc.XM_015956416.protein.guanine_nucleotide-binding_protein_G(T)_subunit.proteinid.XP_015811902.1.cdslen.222_hit_1	-0.424582	-1.5829	0.00279884	0.0456718	8.93417	0.179799	LOC107383658	unknown_likely_coding	0.489405	0.869382	0.43215	0.910689	1.24004	0.478211	0.36757	0.150648	0.220465	0.0710081	0.870063	0.134431	1.02997	1.11401	7	13	6	14	17	7	5	2	3	1	12	2	15	18
geneid.107378445.gene.ptrf.len.3638.acc.XM_015948655.protein.polymerase_I_and_transcript_release_factor.proteinid.XP_015804141.1.cdslen.1245_hit_1	2.52589	0.608456	0.00280275	0.045688	8.93162	0.0348223	ptrf	unknown_likely_coding	4.75422	3.74503	3.96137	3.968	2.84481	4.78211	7.05734	7.2311	5.29116	5.18359	9.49819	7.05764	7.8278	5.69381	68	56	55	61	39	70	96	96	72	73	131	105	114	92
geneid.107373900.gene.csgalnact1.len.3328.acc.XM_015942040.protein.chondroitin_sulfate.proteinid.XP_015797526.1.cdslen.1755_1	1.50457	0.674019	0.00280747	0.0457174	8.92855	0.0356968	geneid.107373900.gene.csgalnact1.len.3328.acc.XM_015942040.protein.chondroitin_sulfate.proteinid.XP_015797526.1.cdslen.1755_1	protein_coding	1.8877	2.20689	2.44885	2.47187	1.96948	3.41579	3.96975	3.7662	3.01302	3.47939	3.19023	2.62141	1.64796	1.85668	27	33	34	38	27	50	54	50	41	49	44	39	24	30
geneid.107394853.gene.LOC107394853.len.2570.acc.XM_015974013.protein.antigen_peptide_transporter_2-like_isoform_X2.proteinid.XP_015829499.1.cdslen.2238_hit_1	6.23208	-0.692642	0.00281494	0.0457916	8.9237	0.0629296	LOC107394853	unknown_likely_coding	74.1098	55.6404	92.9122	92.565	114.668	58.5467	65.5744	35.0256	53.1321	54.8182	69.3875	149.286	51.2241	83.1792	1060	832	1290	1423	1572	857	892	465	723	772	957	2221	746	1344
geneid.107372834.gene.LOC107372834.len.3085.acc.XM_015941037.protein.transcriptional_protein_SWT1-like.proteinid.XP_015796523.1.cdslen.444_hit_1	2.07199	1.14879	0.00282728	0.0459447	8.91571	0.158313	LOC107372834	unknown_likely_coding	1.32838	3.67815	3.38517	4.61849	1.89654	7.78801	5.8076	10.7713	4.11535	4.97056	0.797558	1.2771	4.53189	2.22801	19	55	47	71	26	114	79	143	56	70	11	19	66	36
geneid.107372713.gene.scarb2.len.3751.acc.XM_015940918.protein.lysosome_membrane_protein_2.proteinid.XP_015796404.1.cdslen.1446_hit_1	6.06119	-0.446512	0.00286288	0.0464382	8.89286	0.025734	scarb2	unknown_likely_coding	95.2242	57.0448	66.1189	81.4416	78.4146	71.7317	48.7397	52.7267	53.573	50.8418	68.1549	60.4941	89.2644	59.6613	1362	853	918	1252	1075	1050	663	700	729	716	940	900	1300	964
geneid.107396852.gene.LOC107396852.len.5728.acc.XM_015976703.protein.ephrin-A5b-like.proteinid.XP_015832189.1.cdslen.690_hit_2	3.26571	0.569724	0.00286356	0.0464382	8.89242	0.0364054	LOC107396852	unknown_likely_coding	11.6059	5.68442	8.13882	8.26125	6.34611	13.3216	13.159	13.1817	11.5377	8.30794	10.0782	7.93144	6.72917	8.85016	166	85	113	127	87	195	179	175	157	117	139	118	98	143
geneid.107392421.gene.lin52.len.652.acc.XM_015970219.protein.protein_lin-52_homolog.proteinid.XP_015825705.1.cdslen.339_hit_1	0.816489	-0.872817	0.00287454	0.0465681	8.88544	0.0579722	lin52	unknown_likely_coding	1.8877	2.40752	1.36847	2.73207	2.26126	1.84453	0.955681	1.35583	0.808372	0.852097	1.88514	1.61318	1.23597	1.42345	27	36	19	42	31	27	13	18	11	12	26	24	18	23
geneid.107375299.gene.LOC107375299.len.2922.acc.XM_015943754.protein.neuromedin-K_receptor-like.proteinid.XP_015799240.1.cdslen.1128_hit_9	3.75601	0.668628	0.0028808	0.0465826	8.88146	0.0538411	LOC107375299	unknown_likely_coding	9.71818	10.4995	8.57097	8.0661	8.38854	13.0483	14.9968	13.257	17.5637	13.2075	16.0962	29.9782	8.65178	15.3485	139	157	119	124	115	191	204	176	239	186	222	446	126	248
geneid.107374332.gene.LOC107374332.len.499.acc.XM_015942479.protein.protein_regulator_of_cytokinesis_1-like.proteinid.XP_015797965.1.cdslen.321_hit_1	0.507163	-1.13222	0.00288377	0.0465826	8.87959	0.0940912	LOC107374332	unknown_likely_coding	0.55932	1.93939	1.00835	1.49613	1.60476	1.09305	0.441084	0.301296	0.44093	0.710081	1.81263	2.35255	2.05995	1.91857	8	29	14	23	22	16	6	4	6	10	25	35	30	31
geneid.107382751.gene.LOC107382751.len.2889.acc.XM_015955033.protein.glycerol_kinase-like_isoform_X1.proteinid.XP_015810519.1.cdslen.1629_hit_1	9.535	0.292059	0.00288434	0.0465826	8.87923	0.0114262	LOC107382751	unknown_likely_coding	582.252	765.858	664.718	730.307	679.326	832.087	827.546	916.843	854.449	778.106	713.597	594.993	727.505	712.469	8328	11452	9229	11227	9313	12180	11257	12172	11627	10958	9842	8852	10595	11512
geneid.107377389.gene.ybx2.len.2095.acc.XM_015946927.protein.Y-box-binding_protein_2.proteinid.XP_015802413.1.cdslen.1152_hit_1	5.43093	0.513797	0.0028931	0.0466283	8.87369	0.0340795	ybx2	unknown_likely_coding	49.9892	32.9696	37.3809	42.4121	36.9096	62.6457	38.5948	77.433	47.547	59.3627	31.1048	25.9452	21.9728	38.7427	715	493	519	652	506	917	525	1028	647	836	429	386	320	626
geneid.107387097.gene.LOC107387097.len.2643.acc.XM_015961866.protein.ATP-sensitive_inward_rectifier_potassium_channel.proteinid.XP_015817352.1.cdslen.1215_hit_1	1.12112	-0.805818	0.00289481	0.0466283	8.87261	0.0538453	LOC107387097	unknown_likely_coding	3.91524	2.14002	1.94467	2.86216	3.06364	1.77621	1.69082	1.8831	1.61674	0.994113	2.24766	1.2771	1.85395	1.29967	56	32	27	44	42	26	23	25	22	14	31	19	27	21
geneid.107377709.gene.LOC107377709.len.3102.acc.XM_015947490.protein.RNA-binding_protein_25-like.proteinid.XP_015802976.1.cdslen.2415_hit_1	6.99816	0.329091	0.00289862	0.0466283	8.87021	0.0141084	LOC107377709	unknown_likely_coding	118.016	122.917	108.974	127.106	120.43	151.183	162.686	171.136	133.234	135.696	121.519	125.828	97.9849	93.6385	1688	1838	1513	1954	1651	2213	2213	2272	1813	1911	1676	1872	1427	1513
geneid.107387205.gene.sc5d.len.2156.acc.XM_015962030.protein.lathosterol_oxidase.proteinid.XP_015817516.1.cdslen.885_hit_1	7.33227	-0.562089	0.00290157	0.0466283	8.86835	0.0420623	sc5d	unknown_likely_coding	117.947	227.577	198.933	194.562	183.6	127.068	153.938	86.3965	127.429	133.424	199.244	126.029	227.83	145.44	1687	3403	2762	2991	2517	1860	2094	1147	1734	1879	2748	1875	3318	2350
geneid.107389304.gene.tldc1.len.2691.acc.XM_015965373.protein.TLD_domain-containing_protein_1.proteinid.XP_015820859.1.cdslen.1383_hit_1	5.6801	-0.37911	0.00290202	0.0466283	8.86807	0.0179347	tldc1	unknown_likely_coding	62.7137	48.0166	52.3621	51.7141	58.1362	43.1756	35.8013	43.3866	38.5079	49.3506	54.4514	74.5421	50.2627	53.658	897	718	727	795	797	632	487	576	524	695	751	1109	732	867
geneid.107373695.gene.LOC107373695.len.2604.acc.XM_015941848.protein.ARF_GTPase-activating_protein_GIT2-like_isoform.proteinid.XP_015797334.1.cdslen.2223_hit_1	4.5349	-0.380704	0.00290616	0.0466472	8.86546	0.0163253	LOC107373695	unknown_likely_coding	26.288	22.537	24.6325	25.3041	25.0197	20.8363	15.2174	17.3245	22.267	19.4562	23.9267	28.4322	27.8093	23.2704	376	337	342	389	343	305	207	230	303	274	330	423	405	376
geneid.107389934.gene.fancb.len.3706.acc.XM_015966355.protein.Fanconi_anemia_group_B_protein.proteinid.XP_015821841.1.cdslen.2517_hit_1	2.69564	-0.610111	0.00291175	0.0466882	8.86196	0.0373248	fancb	unknown_likely_coding	5.24362	7.95819	6.91439	6.24472	7.44027	5.46527	3.74921	4.36879	3.52744	5.11258	7.25052	6.65435	10.7117	7.79805	75	119	96	96	102	80	51	58	48	72	100	99	156	126
geneid.107386425.gene.casr.len.3154.acc.XM_015960802.protein.extracellular_calcium-sensing_receptor.proteinid.XP_015816288.1.cdslen.2823_hit_1	1.21597	0.913819	0.00291467	0.0466882	8.86013	0.0782038	casr	unknown_likely_coding	1.18855	1.47126	1.94467	1.56118	1.31299	2.39106	4.19029	3.69087	2.4986	1.49117	1.66762	1.61318	2.26594	3.34202	17	22	27	24	18	35	57	49	34	21	23	24	33	54
[truncated: 14,718 more rows]

## Sheet: 10W vs 20W IF
	logCPM	log2FoldChange	pvalue	padj	LR	tgw.Disp	gene_name	gene_biotype	J1_normCounts	J5_normCounts	J2_normCounts	J3_normCounts	J4_normCounts	K1_normCounts	K5_normCounts	K2_normCounts	K3_normCounts	K4alt_normCounts	L4_normCounts	L1_normCounts	L2_normCounts	L3_normCounts	J1_rawCounts	J5_rawCounts	J2_rawCounts	J3_rawCounts	J4_rawCounts	K1_rawCounts	K5_rawCounts	K2_rawCounts	K3_rawCounts	K4alt_rawCounts	L4_rawCounts	L1_rawCounts	L2_rawCounts	L3_rawCounts
[truncated: 15,698 more rows]

[truncated: 1 more sheets: 20W AL vs 20W IF]
